# Supplementary material for: Isolation and characterization of broad-range Staphylococcus epidermidis sepunaviruses
Source: Microbiology (Reading). 2026 May 7;172(5):001693. doi: 10.1099/mic.0.001693 (PMC13152194; doi:10.1099/mic.0.001693)
Supplement: Uncited Supplementary Material 2. [file mic-172-01693-s002.xlsx]

## Sheet: S4 All_mutations
Table S4. List of mutations detected in any of the broad-range phages, but absent in Steph2.
Phage	Position	Type	Reference	Alternative	Strand	CDS	Product	Effect
Steph3	69	complex	TA	CG	+	CDS_0001	hp	missense
Steph4	78	snp	C	T	+	CDS_0001	hp	synonymous
Steph4	85	snp	A	G	+	CDS_0001	hp	missense
Steph4	107	snp	A	G	+	CDS_0001	hp	missense
Steph1	162	snp	C	A	+	CDS_0001	hp	synonymous
Steph3	162	snp	C	A	+	CDS_0001	hp	synonymous
Steph1	183	snp	G	A	+	CDS_0001	hp	synonymous
Steph3	183	snp	G	A	+	CDS_0001	hp	synonymous
Steph4	183	snp	G	T	+	CDS_0001	hp	missense
Steph1	198	complex	ACTAATGT	GCTATTTC	+	CDS_0001	hp	missense
Steph3	198	snp	A	G	+	CDS_0001	hp	synonymous
Steph4	198	complex	ACTAATGT	GCTATTTC	+	CDS_0001	hp	missense
Steph4	252	complex	TA	ATT
Steph4	272	snp	A	G	+	CDS_0002	hp	missense
Steph4	297	snp	A	G	+	CDS_0002	hp	synonymous
Steph4	346	snp	A	G	+	CDS_0002	hp	missense
Steph4	558	snp	T	G	+	CDS_0003	RNA ligase	missense
Steph3	698	mnp	GC	AT	+	CDS_0003	RNA ligase	synonymous
Steph4	698	complex	GC	AT	+	CDS_0003	RNA ligase	synonymous
Steph3	716	snp	G	A	+	CDS_0003	RNA ligase	synonymous
Steph4	716	snp	G	A	+	CDS_0003	RNA ligase	synonymous
Steph4	761	snp	T	C	+	CDS_0003	RNA ligase	synonymous
Steph4	791	complex	AAAA	GAAG	+	CDS_0003	RNA ligase	synonymous
Steph4	851	snp	C	T	+	CDS_0003	RNA ligase	synonymous
Steph4	953	snp	T	C	+	CDS_0003	RNA ligase	synonymous
Steph4	962	snp	G	A	+	CDS_0003	RNA ligase	synonymous
Steph4	978	snp	G	A	+	CDS_0003	RNA ligase	missense
Steph4	987	mnp	AG	GA	+	CDS_0003	RNA ligase	missense
Steph4	1049	snp	T	C	+	CDS_0003	RNA ligase	synonymous
Steph4	1100	snp	T	C	+	CDS_0003	RNA ligase	synonymous
Steph4	1130	snp	T	C	+	CDS_0003	RNA ligase	synonymous
Steph4	1142	snp	G	A	+	CDS_0003	RNA ligase	synonymous
Steph4	1148	complex	TTTC	CTTT	+	CDS_0003	RNA ligase	synonymous
Steph4	1163	complex	GGAG	AGAA	+	CDS_0003	RNA ligase	synonymous
Steph4	1187	snp	C	T	+	CDS_0003	RNA ligase	synonymous
Steph4	1211	snp	T	C	+	CDS_0003	RNA ligase	synonymous
Steph4	1241	snp	G	A	+	CDS_0003	RNA ligase	synonymous
Steph4	1255	snp	A	G	+	CDS_0003	RNA ligase	missense
Steph4	1263	snp	T	C	+	CDS_0003	RNA ligase	missense
Steph4	1280	complex	GTATA	ATATG	+	CDS_0003	RNA ligase	missense
Steph4	1292	complex	CCATG	TCATA	+	CDS_0003	RNA ligase	missense
Steph4	1301	snp	T	G	+	CDS_0003	RNA ligase	synonymous
Steph4	1310	complex	TAAAACTAAAC	CTTTAGTAAGT	+	CDS_0003	RNA ligase	missense
Steph4	1443	snp	C	T	+	CDS_0003	RNA ligase	synonymous
Steph4	1668	snp	T	C	+	CDS_0003	RNA ligase	synonymous
Steph4	1739	snp	C	T	+	CDS_0003	RNA ligase	synonymous
Steph3	1837	snp	G	A	+	CDS_0003	RNA ligase	missense
Steph3	1964	snp	G	A	+	CDS_0003	RNA ligase	synonymous
Steph4	1964	snp	G	A	+	CDS_0003	RNA ligase	synonymous
Steph3	1980	snp	T	C	+	CDS_0003	RNA ligase	synonymous
Steph4	1980	snp	T	C	+	CDS_0003	RNA ligase	synonymous
Steph4	2000	snp	T	G	+	CDS_0003	RNA ligase	synonymous
Steph3	2516	snp	T	C	+	CDS_0003	RNA ligase	synonymous
Steph3	2626	snp	C	A	+	CDS_0003	RNA ligase	missense
Steph4	2626	snp	C	A	+	CDS_0003	RNA ligase	missense
Steph3	2887	complex	GC	AT
Steph4	2887	mnp	GC	AT
Steph1	2978	snp	A	G	+	CDS_0004	membrane protein	missense
Steph3	2978	snp	A	G	+	CDS_0004	membrane protein	missense
Steph4	2978	snp	A	G	+	CDS_0004	membrane protein	missense
Steph3	2990	snp	C	A	+	CDS_0004	membrane protein	missense
Steph3	3055	snp	T	C	+	CDS_0004	membrane protein	synonymous
Steph4	3055	snp	T	C	+	CDS_0004	membrane protein	synonymous
Steph4	3108	snp	C	T	+	CDS_0004	membrane protein	missense
Steph3	3510	snp	G	A	+	CDS_0005	lipoprotein	synonymous
Steph4	3510	snp	G	A	+	CDS_0005	lipoprotein	synonymous
Steph3	3768	snp	A	T	+	CDS_0005	lipoprotein	synonymous
Steph4	3768	snp	A	T	+	CDS_0005	lipoprotein	synonymous
Steph3	3824	snp	C	A	+	CDS_0005	lipoprotein	missense
Steph4	3824	snp	C	A	+	CDS_0005	lipoprotein	missense
Steph3	4206	snp	T	C	+	CDS_0006	hp	synonymous
Steph3	5075	snp	A	G	+	CDS_0009	hp	initiator codon
Steph4	5075	snp	A	G	+	CDS_0009	hp	initiator codon
Steph4	5429	snp	A	G	+	CDS_0009	hp	missense
Steph4	5755	snp	C	T	+	CDS_0009	hp	synonymous
Steph4	5875	complex	TTATA	GTATG	+	CDS_0009	hp	missense
Steph4	5944	complex	CAG	AAA	+	CDS_0009	hp	missense
Steph4	5952	snp	C	T	+	CDS_0009	hp	missense
Steph4	5969	complex	AA	CG	+	CDS_0009	hp	missense
Steph4	5998	snp	A	G	+	CDS_0009	hp	synonymous
Steph1	6054	snp	G	A	+	CDS_0009	hp	missense
Steph4	6125	snp	G	A	+	CDS_0009	hp	missense
Steph3	6207	snp	T	A
Steph4	6207	snp	T	A
Steph4	6219	complex	G	TA
Steph4	6227	complex	CTTAG	ATTAA
Steph4	6236	snp	C	T
Steph4	6252	complex	TTTT	CTTA
Steph3	6270	snp	G	A	+	CDS_0010	hp	missense
Steph4	6270	snp	G	A	+	CDS_0010	hp	missense
Steph3	6284	snp	A	G	+	CDS_0010	hp	missense
Steph4	6285	snp	A	G	+	CDS_0010	hp	missense
Steph4	6301	mnp	CC	TA	+	CDS_0010	hp	missense
Steph4	6308	snp	G	C	+	CDS_0010	hp	missense
Steph3	6319	snp	T	C	+	CDS_0010	hp	synonymous
Steph4	6331	complex	TAGCAAATAC	CAGTAAGGAT	+	CDS_0010	hp	missense
Steph4	6352	complex	TG	AA	+	CDS_0010	hp	missense
Steph4	6366	complex	A	GAGC	+	CDS_0010	hp	missense & conservative inframe insertion
Steph3	6368	complex	ACAT	GCAACAC	+	CDS_0010	hp	missense & disruptive inframe insertion
Steph4	6371	snp	T	C	+	CDS_0010	hp	missense
Steph1	6420	snp	C	T	+	CDS_0010	hp	missense
Steph3	6436	snp	G	A	+	CDS_0010	hp	synonymous
Steph3	7296	snp	T	A
Steph3	7306	snp	T	C
Steph4	7395	snp	T	G	+	CDS_0013	hp	missense
Steph4	7455	ins	T	TA	+	CDS_0013	hp	frameshift
Steph3	7487	snp	G	A	+	CDS_0013	hp	missense
Steph3	7567	snp	G	T	+	CDS_0013	hp	missense
Steph4	7980	snp	C	T	+	CDS_0015	hp	synonymous
Steph1	9377	snp	G	T	+	CDS_0018	hp	missense
Steph4	9902	del	TTAG	T	+	CDS_0020	hp	disruptive inframe deletion
Steph1	10269	snp	C	A	+	CDS_0021	membrane protein	missense
Steph3	10590	complex	AA	GG
Steph3	10595	ins	C	CT
Steph3	10749	snp	C	T	+	CDS_0022	hp	synonymous
Steph4	10749	snp	C	T	+	CDS_0022	hp	synonymous
Steph4	10775	snp	C	A	+	CDS_0022	hp	missense
Steph3	10819	snp	G	T	+	CDS_0022	hp	missense
Steph4	10934	snp	A	G	+	CDS_0022	hp	missense
Steph4	10984	snp	A	G
Steph4	11126	snp	A	G	+	CDS_0023	hp	synonymous
Steph4	11188	snp	T	G	+	CDS_0023	hp	missense
Steph4	11208	snp	T	C	+	CDS_0023	hp	stop lost & splice region
Steph4	11255	snp	A	G	+	CDS_0024	hp	synonymous
Steph4	11284	complex	T	ATTA	+	CDS_0024	hp	missense & conservative inframe insertion
Steph4	11396	snp	C	T	+	CDS_0024	hp	synonymous
Steph4	11435	snp	G	A	+	CDS_0024	hp	synonymous
Steph4	11578	snp	A	G
Steph4	11592	complex	ATAG	GTAA
Steph4	11646	snp	A	G	+	CDS_0025	hp	synonymous
Steph4	11759	snp	C	T	+	CDS_0025	hp	missense
Steph3	11888	snp	C	A	+	CDS_0025	hp	missense
Steph4	11898	snp	A	G	+	CDS_0025	hp	synonymous
Steph4	11925	snp	T	C	+	CDS_0025	hp	synonymous
Steph4	11943	snp	T	C	+	CDS_0025	hp	synonymous
Steph4	11949	snp	C	T	+	CDS_0025	hp	synonymous
Steph4	11996	complex	AAACT	GAGACA
Steph4	12005	complex	ATAGAATTTTAAATCAATT	TTA
Steph4	12032	complex	AAAGAGGTT	GGG
Steph3	12040	snp	T	G
Steph4	12047	complex	GG	AA
Steph3	12072	snp	G	A	+	CDS_0026	hp	missense
Steph4	12072	snp	G	A	+	CDS_0026	hp	missense
Steph3	12077	snp	G	A	+	CDS_0026	hp	synonymous
Steph4	12077	snp	G	A	+	CDS_0026	hp	synonymous
Steph3	12098	snp	T	C	+	CDS_0026	hp	synonymous
Steph4	12098	snp	T	C	+	CDS_0026	hp	synonymous
Steph3	12113	snp	C	T	+	CDS_0026	hp	synonymous
Steph4	12113	snp	C	T	+	CDS_0026	hp	synonymous
Steph3	12134	snp	T	G	+	CDS_0026	hp	synonymous
Steph4	12134	snp	T	G	+	CDS_0026	hp	synonymous
Steph4	12146	snp	T	C	+	CDS_0026	hp	synonymous
Steph4	12191	snp	T	G	+	CDS_0026	hp	synonymous
Steph4	12197	snp	G	A	+	CDS_0026	hp	synonymous
Steph4	12204	snp	C	A	+	CDS_0026	hp	missense
Steph4	12230	complex	GAAA	AAAG	+	CDS_0026	hp	synonymous
Steph4	12273	snp	G	A	+	CDS_0027	hp	missense
Steph4	12296	snp	A	G	+	CDS_0027	hp	missense
Steph4	12304	snp	C	T	+	CDS_0027	hp	synonymous
Steph4	12316	complex	AGGAACTAAG	TGGAGAT	+	CDS_0027	hp	missense & conservative inframe deletion
Steph4	12330	complex	GT	AC	+	CDS_0027	hp	missense
Steph4	12340	snp	G	A	+	CDS_0027	hp	synonymous
Steph4	12345	complex	TTGAT	GTGAC	+	CDS_0027	hp	missense
Steph3	12347	snp	G	T	+	CDS_0027	hp	missense
Steph4	12358	snp	A	T	+	CDS_0027	hp	missense
Steph4	12402	complex	GTTAT	TTTTC	+	CDS_0027	hp	missense
Steph4	12419	snp	C	T	+	CDS_0027	hp	synonymous
Steph4	12427	complex	TAATTTAGT	AACTCTAGG	+	CDS_0027	hp	missense
Steph3	12429	snp	A	C	+	CDS_0027	hp	missense
Steph3	12434	complex	GTAG	CTAA	+	CDS_0027	hp	missense
Steph4	12441	snp	T	C	+	CDS_0027	hp	missense
Steph4	12447	complex	ACGAT	GAGAC	+	CDS_0027	hp	missense
Steph4	12460	complex	AAG	GAA	+	CDS_0027	hp	missense
Steph4	12487	complex	AGTCAAGCCT	GGTTAAACCA	+	CDS_0027	hp	synonymous
Steph4	12527	complex	AAT	GAC	+	CDS_0027	hp	missense
Steph4	12538	snp	T	G
Steph4	12549	snp	A	T	+	CDS_0028	hp	synonymous
Steph4	12562	complex	GAAG	AAAA	+	CDS_0028	hp	missense
Steph4	12574	snp	A	G	+	CDS_0028	hp	missense
Steph4	12579	snp	T	A	+	CDS_0028	hp	missense
Steph4	12585	snp	G	A	+	CDS_0028	hp	synonymous
Steph4	12717	complex	AGAT	TGAA	+	CDS_0028	hp	missense
Steph4	12732	snp	A	T	+	CDS_0028	hp	synonymous
Steph4	12754	complex	AAAGAT	GAAAAA	+	CDS_0028	hp	missense
Steph4	12765	snp	G	A	+	CDS_0028	hp	synonymous
Steph4	13031	snp	G	A
Steph3	13337	snp	G	A	+	CDS_0029	hp	missense
Steph4	13337	snp	G	A	+	CDS_0029	hp	missense
Steph3	13388	snp	T	A	+	CDS_0029	hp	missense
Steph4	13388	snp	T	A	+	CDS_0029	hp	missense
Steph3	13512	snp	C	T	+	CDS_0029	hp	synonymous
Steph4	13512	snp	C	T	+	CDS_0029	hp	synonymous
Steph1	13644	snp	T	C	+	CDS_0030	hp	synonymous
Steph1	13651	snp	G	A	+	CDS_0030	hp	missense
Steph4	13673	snp	A	G	+	CDS_0030	hp	missense
Steph1	13728	snp	C	A	+	CDS_0030	hp	synonymous
Steph3	13728	snp	C	A	+	CDS_0030	hp	synonymous
Steph1	13749	snp	G	A	+	CDS_0030	hp	synonymous
Steph3	13749	snp	G	A	+	CDS_0030	hp	synonymous
Steph4	13749	snp	G	T	+	CDS_0030	hp	missense
Steph1	13764	complex	ACTAATGT	GCTATTTC	+	CDS_0030	hp	missense
Steph3	13927	snp	T	C	+	CDS_0031	hp	synonymous
Steph3	13932	snp	C	A	+	CDS_0031	hp	missense
Steph3	14099	snp	G	A	+	CDS_0031	hp	missense
Steph4	14099	snp	G	A	+	CDS_0031	hp	missense
Steph3	14162	snp	G	A	+	CDS_0031	hp	missense
Steph4	14164	complex	GTACGGTGGTG	ATACGGTGATA	+	CDS_0031	hp	missense
Steph4	14182	snp	C	T	+	CDS_0031	hp	synonymous
Steph4	14224	snp	C	T	+	CDS_0031	hp	synonymous
Steph4	14234	ins	A	AAAG	+	CDS_0031	hp	disruptive inframe insertion
Steph4	14264	snp	A	G	+	CDS_0032	hp	missense
Steph3	14300	complex	GC	AT	+	CDS_0032	hp	missense
Steph4	14300	mnp	GC	AT	+	CDS_0032	hp	missense
Steph3	14421	snp	A	G	+	CDS_0032	hp	synonymous
Steph4	14422	snp	T	C	+	CDS_0032	hp	synonymous
Steph3	14468	snp	A	C	+	CDS_0032	hp	missense
Steph4	14468	snp	A	C	+	CDS_0032	hp	missense
Steph4	14499	snp	T	G
Steph3	14546	snp	C	G	+	CDS_0033	hp	missense
Steph4	14546	snp	C	G	+	CDS_0033	hp	missense
Steph3	14569	snp	C	T	+	CDS_0033	hp	missense
Steph4	14569	snp	C	T	+	CDS_0033	hp	missense
Steph3	14583	snp	T	C	+	CDS_0033	hp	synonymous
Steph4	14583	snp	T	C	+	CDS_0033	hp	synonymous
Steph3	14592	snp	G	A	+	CDS_0033	hp	synonymous
Steph4	14592	snp	G	A	+	CDS_0033	hp	synonymous
Steph3	14608	snp	A	G	+	CDS_0033	hp	missense
Steph4	14608	snp	A	G	+	CDS_0033	hp	missense
Steph3	14615	snp	A	G	+	CDS_0033	hp	missense
Steph4	14615	snp	A	G	+	CDS_0033	hp	missense
Steph3	14631	snp	A	G	+	CDS_0033	hp	synonymous
Steph4	14631	snp	A	G	+	CDS_0033	hp	synonymous
Steph3	14642	complex	GAA	AAT	+	CDS_0033	hp	missense
Steph4	14642	complex	GAA	AAT	+	CDS_0033	hp	missense
Steph3	14649	complex	AAGG	GAGA	+	CDS_0033	hp	synonymous
Steph4	14649	complex	AAGG	GAGA	+	CDS_0033	hp	synonymous
Steph3	14657	complex	AATGG	GATGT	+	CDS_0033	hp	missense
Steph4	14657	complex	AATGG	GATGT	+	CDS_0033	hp	missense
Steph3	14680	snp	C	T	+	CDS_0033	hp	missense
Steph4	14680	snp	C	T	+	CDS_0033	hp	missense
Steph3	14694	snp	C	T	+	CDS_0033	hp	synonymous
Steph4	14694	snp	C	T	+	CDS_0033	hp	synonymous
Steph3	14700	snp	A	G	+	CDS_0033	hp	synonymous
Steph4	14700	snp	A	G	+	CDS_0033	hp	synonymous
Steph3	14706	snp	T	A	+	CDS_0033	hp	synonymous
Steph4	14706	snp	T	A	+	CDS_0033	hp	synonymous
Steph3	14713	complex	AGT	GGC	+	CDS_0033	hp	missense
Steph4	14713	complex	AGT	GGC	+	CDS_0033	hp	missense
Steph3	14722	complex	TT	AC	+	CDS_0033	hp	missense
Steph4	14722	complex	TT	AC	+	CDS_0033	hp	missense
Steph3	14769	snp	A	G	+	CDS_0033	hp	synonymous
Steph4	14769	snp	A	G	+	CDS_0033	hp	synonymous
Steph3	14793	snp	C	T	+	CDS_0033	hp	synonymous
Steph4	14793	snp	C	T	+	CDS_0033	hp	synonymous
Steph3	14808	snp	T	C	+	CDS_0033	hp	synonymous
Steph4	14808	snp	T	C	+	CDS_0033	hp	synonymous
Steph3	14819	snp	G	A	+	CDS_0033	hp	missense
Steph4	14819	snp	G	A	+	CDS_0033	hp	missense
Steph3	14829	complex	GAATGAAAGGAAG	AAATAGAAGAAAA	+	CDS_0033	hp	missense
Steph4	14829	complex	GAATGAAAGGAAG	AAATAGAAGAAAA	+	CDS_0033	hp	missense
Steph3	14850	snp	C	T	+	CDS_0033	hp	synonymous
Steph4	14850	snp	C	T	+	CDS_0033	hp	synonymous
Steph3	14862	snp	C	T	+	CDS_0033	hp	synonymous
Steph4	14862	snp	C	T	+	CDS_0033	hp	synonymous
Steph3	14874	mnp	AC	TT	+	CDS_0033	hp	synonymous
Steph4	14874	mnp	AC	TT	+	CDS_0033	hp	synonymous
Steph3	14885	complex	GG	AA	+	CDS_0033	hp	missense
Steph4	14885	complex	GG	AA	+	CDS_0033	hp	missense
Steph3	14898	snp	T	C	+	CDS_0033	hp	synonymous
Steph4	14898	snp	T	C	+	CDS_0033	hp	synonymous
Steph3	14925	snp	A	T	+	CDS_0033	hp	missense
Steph4	14925	snp	A	T	+	CDS_0033	hp	missense
Steph3	14951	snp	G	A
Steph4	14951	snp	G	A
Steph4	14963	complex	ATAAT	GAATA
Steph4	14972	snp	G	C	+	CDS_0034	hp	missense
Steph4	14988	mnp	TAC	AGT	+	CDS_0034	hp	missense
Steph4	14997	snp	T	C	+	CDS_0034	hp	synonymous
Steph4	15002	snp	A	C	+	CDS_0034	hp	missense
Steph4	15014	snp	C	A	+	CDS_0034	hp	missense
Steph4	15030	snp	C	T	+	CDS_0034	hp	synonymous
Steph4	15038	snp	C	A	+	CDS_0034	hp	missense
Steph4	15058	snp	A	G	+	CDS_0034	hp	missense
Steph4	15077	snp	A	T	+	CDS_0034	hp	missense
Steph4	15093	snp	A	G	+	CDS_0034	hp	synonymous
Steph4	15100	complex	TTTAGAATAGTGAC	CTTAAAACAGCAAA	+	CDS_0034	hp	missense
Steph4	15128	snp	C	A	+	CDS_0034	hp	missense
Steph4	15142	snp	C	A	+	CDS_0034	hp	missense
Steph4	15227	complex	TC	GT	+	CDS_0034	hp	missense
Steph4	15267	snp	T	C	+	CDS_0034	hp	synonymous
Steph4	15276	complex	GA	AG	+	CDS_0034	hp	missense
Steph4	15286	snp	G	A	+	CDS_0034	hp	missense
Steph4	15292	snp	A	G	+	CDS_0034	hp	missense
Steph1	15944	snp	G	T	+	CDS_0036	hp	stop gained
Steph1	16436	snp	C	A	+	CDS_0037	hp	missense
Steph1	16499	complex	GAAC	AAAT	+	CDS_0037	hp	synonymous
Steph1	16514	snp	T	C	+	CDS_0037	hp	synonymous
Steph1	16544	snp	T	C	+	CDS_0037	hp	synonymous
Steph3	16606	snp	A	G	+	CDS_0037	hp	missense
Steph4	16606	snp	A	G	+	CDS_0037	hp	missense
Steph1	16651	snp	T	G	+	CDS_0038	hp	missense
Steph3	16651	snp	T	G	+	CDS_0038	hp	missense
Steph4	16651	snp	T	G	+	CDS_0038	hp	missense
Steph3	16663	snp	A	G	+	CDS_0038	hp	synonymous
Steph4	16663	snp	A	G	+	CDS_0038	hp	synonymous
Steph1	16671	snp	A	G	+	CDS_0038	hp	missense
Steph3	16671	snp	A	G	+	CDS_0038	hp	missense
Steph4	16671	snp	A	G	+	CDS_0038	hp	missense
Steph1	16721	snp	G	A	+	CDS_0038	hp	missense
Steph1	16808	snp	A	G	+	CDS_0038	hp	missense
Steph3	16808	snp	A	G	+	CDS_0038	hp	missense
Steph4	16808	snp	A	G	+	CDS_0038	hp	missense
Steph1	16908	snp	T	C	+	CDS_0038	hp	missense
Steph3	16908	snp	T	C	+	CDS_0038	hp	missense
Steph4	16908	snp	T	C	+	CDS_0038	hp	missense
Steph1	16981	snp	G	A	+	CDS_0038	hp	synonymous
Steph3	16981	snp	G	A	+	CDS_0038	hp	synonymous
Steph4	16981	snp	G	A	+	CDS_0038	hp	synonymous
Steph1	16988	snp	G	A	+	CDS_0038	hp	missense
Steph3	16988	snp	G	A	+	CDS_0038	hp	missense
Steph4	16988	snp	G	A	+	CDS_0038	hp	missense
Steph1	16999	snp	A	C	+	CDS_0038	hp	missense
Steph3	16999	snp	A	C	+	CDS_0038	hp	missense
Steph4	16999	snp	A	C	+	CDS_0038	hp	missense
Steph1	17032	snp	A	G	+	CDS_0038	hp	synonymous
Steph3	17032	snp	A	G	+	CDS_0038	hp	synonymous
Steph4	17032	snp	A	G	+	CDS_0038	hp	synonymous
Steph1	17063	snp	C	A
Steph3	17063	snp	C	A
Steph4	17063	snp	C	A
Steph1	17081	snp	T	G	+	CDS_0039	hp	synonymous
Steph3	17081	snp	T	G	+	CDS_0039	hp	synonymous
Steph4	17081	snp	T	G	+	CDS_0039	hp	synonymous
Steph1	17087	snp	T	C	+	CDS_0039	hp	synonymous
Steph3	17087	snp	T	C	+	CDS_0039	hp	synonymous
Steph4	17087	snp	T	C	+	CDS_0039	hp	synonymous
Steph3	19684	snp	T	C
Steph4	19684	snp	T	C
Steph1	19689	snp	G	T
Steph3	19695	complex	ACCTC	CCCTT
Steph4	19695	complex	ACCTC	CCCTT
Steph3	19707	snp	A	G
Steph4	19707	snp	A	G
Steph1	19951	ins	C	CTATA
Steph3	19973	snp	G	A
Steph3	20058	snp	T	C
Steph4	20058	snp	T	C
Steph3	20070	snp	T	C
Steph3	20078	complex	GTTG	ATTA
Steph4	20106	snp	G	A
Steph3	20136	snp	T	C
Steph3	20143	snp	T	C
Steph4	20143	snp	T	C
Steph4	20154	snp	C	T
Steph3	20183	snp	A	T
Steph4	20191	complex	AA	G
Steph1	20194	snp	A	C
Steph3	20228	snp	C	T
Steph4	20228	snp	C	T
Steph3	20271	snp	T	G
Steph4	20287	mnp	TC	CG
Steph3	20288	snp	C	G
Steph4	20428	mnp	TG	GT	-	CDS_0043	hp	missense
Steph3	20498	snp	T	G	-	CDS_0043	hp	missense
Steph3	20510	snp	G	A	-	CDS_0043	hp	synonymous
Steph4	20510	snp	G	A	-	CDS_0043	hp	synonymous
Steph3	20529	snp	A	C	-	CDS_0043	hp	missense
Steph4	20529	snp	A	C	-	CDS_0043	hp	missense
Steph3	20567	ins	T	TA
Steph4	20567	ins	T	TA
Steph3	20578	snp	T	C	-	CDS_0044	hp	splice region & stop retained
Steph4	20578	snp	T	C	-	CDS_0044	hp	splice region & stop retained
Steph4	20642	snp	T	C	-	CDS_0044	hp	missense
Steph3	20737	snp	G	A	-	CDS_0044	hp	synonymous
Steph3	20869	snp	A	T
Steph3	20876	snp	A	T
Steph4	20876	snp	A	T
Steph3	20887	snp	G	A
Steph4	20887	snp	G	A
Steph3	20892	complex	TTGA	CTGT
Steph4	20892	complex	TTGA	CTGT
Steph3	20991	snp	A	C	-	CDS_0045	hp	missense
Steph3	21013	snp	G	A	-	CDS_0045	hp	synonymous
Steph3	21265	complex	TATTG	AATTT
Steph4	21313	complex	TAT	AATTA
Steph3	21821	snp	T	C	-	CDS_0047	hp	missense
Steph3	21840	snp	T	C	-	CDS_0047	hp	missense
Steph3	21965	snp	T	C	-	CDS_0048	hp	missense
Steph3	22059	snp	G	A	-	CDS_0048	hp	synonymous
Steph3	22131	snp	G	A	-	CDS_0048	hp	synonymous
Steph3	22276	snp	G	T	-	CDS_0048	hp	missense
Steph3	22289	snp	C	T	-	CDS_0048	hp	missense
Steph1	22454	ins	A	AG
Steph4	22454	ins	A	AG
Steph1	22465	complex	GATTT	AATTA
Steph4	22465	complex	GATTT	AATTA
Steph1	22474	snp	C	A
Steph4	22474	snp	C	A
Steph1	22765	snp	A	G	+	CDS_0049	hp	missense
Steph3	22765	snp	A	G	+	CDS_0049	hp	missense
Steph4	22765	snp	A	G	+	CDS_0049	hp	missense
Steph1	22930	snp	A	G	+	CDS_0049	hp	missense
Steph3	22930	snp	A	G	+	CDS_0049	hp	missense
Steph4	22930	snp	A	G	+	CDS_0049	hp	missense
Steph4	23250	snp	C	T
Steph3	23339	snp	T	C	+	CDS_0050	hp	synonymous
Steph3	23707	complex	ATG	GTA	+	CDS_0051	hp	missense
Steph3	23716	snp	A	G	+	CDS_0051	hp	missense
Steph3	23729	snp	A	C	+	CDS_0051	hp	missense
Steph3	23736	snp	C	T	+	CDS_0051	hp	synonymous
Steph3	23742	snp	T	A	+	CDS_0051	hp	synonymous
Steph3	23748	snp	T	G	+	CDS_0051	hp	synonymous
Steph3	23754	snp	G	A	+	CDS_0051	hp	synonymous
Steph3	23764	mnp	AAAA	CTTG	+	CDS_0051	hp	missense
Steph3	23774	complex	ATG	TTA	+	CDS_0051	hp	missense
Steph3	23785	complex	AA	GG	+	CDS_0051	hp	missense
Steph3	23910	complex	ATTAC	TTTAT	+	CDS_0051	hp	missense
Steph4	23954	snp	A	G	+	CDS_0051	hp	missense
Steph3	23985	snp	A	C	+	CDS_0051	hp	missense
Steph4	23985	snp	A	C	+	CDS_0051	hp	missense
Steph3	24011	complex	GTG	CTA
Steph4	24011	complex	GTG	CTA
Steph3	24018	snp	T	G
Steph4	24018	snp	T	G
Steph3	24050	del	AT	A
Steph4	24050	del	AT	A
Steph3	24058	snp	A	G
Steph4	24058	snp	A	G
Steph3	24069	snp	G	A
Steph4	24069	snp	G	A
Steph4	24085	complex	CAGG	TAGA
Steph4	24097	complex	AACA	GTCC
Steph4	24105	complex	TA	GC
Steph4	24114	snp	G	A
Steph3	24122	snp	A	T
Steph4	24122	snp	A	T
Steph3	24476	snp	G	A
Steph4	24476	snp	G	A
Steph4	25466	del	TC	T
Steph3	25467	snp	C	T
Steph4	25487	complex	TATCGT	CACCAC
Steph3	25488	ins	A	AACACC
Steph3	25493	complex	ACGGATTTC	TTTA
Steph3	25561	snp	G	T	-	CDS_0056	hp	missense
Steph3	25612	snp	C	T	-	CDS_0056	hp	missense
Steph3	25900	snp	G	A	-	CDS_0057	hp	synonymous
Steph3	25962	mnp	CA	TG	-	CDS_0057	hp	missense
Steph3	26105	snp	T	G	+	CDS_0058	hp	missense
Steph3	26225	ins	T	TA
Steph1	26461	snp	G	A	+	CDS_0059	hp	missense
Steph3	26461	snp	G	A	+	CDS_0059	hp	missense
Steph4	26461	snp	G	A	+	CDS_0059	hp	missense
Steph1	26493	complex	CG	T	+	CDS_0059	hp	frameshift & synonymous
Steph3	26493	complex	CG	T	+	CDS_0059	hp	frameshift & synonymous
Steph4	26493	complex	CG	T	+	CDS_0059	hp	frameshift & synonymous
Steph1	26502	snp	G	T	+	CDS_0059	hp	missense
Steph3	26502	snp	G	T	+	CDS_0059	hp	missense
Steph4	26502	snp	G	T	+	CDS_0059	hp	missense
Steph1	26514	snp	T	C	+	CDS_0059	hp	synonymous
Steph3	26514	snp	T	C	+	CDS_0059	hp	synonymous
Steph4	26514	snp	T	C	+	CDS_0059	hp	synonymous
Steph1	26548	snp	G	A
Steph3	26548	snp	G	A
Steph4	26548	snp	G	A
Steph3	26790	snp	C	T	+	CDS_0060	hp	missense
Steph1	26840	complex	GTA	ATT	+	CDS_0060	hp	missense
Steph4	26840	complex	GTA	ATT	+	CDS_0060	hp	missense
Steph1	26851	mnp	CG	TA	+	CDS_0060	hp	missense
Steph4	26851	mnp	CG	TA	+	CDS_0060	hp	missense
Steph1	26863	snp	T	A	+	CDS_0060	hp	synonymous
Steph4	26863	snp	T	A	+	CDS_0060	hp	synonymous
Steph4	26873	snp	G	A	+	CDS_0060	hp	missense
Steph1	26970	del	GA	G	+	CDS_0061	hp	frameshift
Steph3	26970	del	GA	G	+	CDS_0061	hp	frameshift
Steph4	26970	del	GA	G	+	CDS_0061	hp	frameshift
Steph1	27007	snp	C	G
Steph4	27007	snp	C	G
Steph1	27017	snp	A	T
Steph4	27017	snp	A	T
Steph1	27159	mnp	TG	CT	+	CDS_0062	hp	missense
Steph4	27159	mnp	TG	CT	+	CDS_0062	hp	missense
Steph4	27190	snp	C	T	+	CDS_0062	hp	synonymous
Steph4	27202	snp	A	G	+	CDS_0062	hp	synonymous
Steph4	27220	complex	GGGTA	AGGCG	+	CDS_0062	hp	missense
Steph4	27232	snp	T	A	+	CDS_0062	hp	synonymous
Steph4	27241	complex	TGACGAT	CGACAAC	+	CDS_0062	hp	missense
Steph4	27253	snp	C	T	+	CDS_0062	hp	synonymous
Steph4	27262	complex	CGGT	TGGC	+	CDS_0062	hp	synonymous
Steph4	27271	complex	AAAGTACACT	GAAATATAAA	+	CDS_0062	hp	missense
Steph3	27526	snp	A	C	+	CDS_0063	hp	missense
Steph3	27759	snp	T	C
Steph3	28043	ins	A	AT
Steph1	28164	del	TTAGGGGTTGTTAC	T	+	CDS_0064	hp	frameshift
Steph3	28164	del	TTAGGGGTTGTTAC	T	+	CDS_0064	hp	frameshift
Steph4	28164	del	TTAGGGGTTGTTAC	T	+	CDS_0064	hp	frameshift
Steph1	28595	complex	A	TAAATAAATAAAT
Steph3	28595	complex	A	TAAATAAAT
Steph4	28595	complex	A	TAAATAAATAAATAAATAAATAAAT
Steph4	28636	snp	C	T	+	CDS_0066	hp	synonymous
Steph1	28669	snp	C	T	+	CDS_0066	hp	synonymous
Steph3	28669	snp	C	T	+	CDS_0066	hp	synonymous
Steph4	28669	snp	C	T	+	CDS_0066	hp	synonymous
Steph1	28674	complex	CAG	TAA	+	CDS_0066	hp	missense
Steph3	28674	complex	CAG	TAA	+	CDS_0066	hp	missense
Steph4	28674	complex	CAG	TAA	+	CDS_0066	hp	missense
Steph1	28689	snp	C	T	+	CDS_0066	hp	synonymous
Steph3	28689	snp	C	T	+	CDS_0066	hp	synonymous
Steph4	28689	snp	C	T	+	CDS_0066	hp	synonymous
Steph1	28704	snp	G	A	+	CDS_0066	hp	synonymous
Steph3	28704	snp	G	A	+	CDS_0066	hp	synonymous
Steph4	28704	snp	G	A	+	CDS_0066	hp	synonymous
Steph1	28715	snp	A	G	+	CDS_0066	hp	missense
Steph3	28715	snp	A	G	+	CDS_0066	hp	missense
Steph4	28715	snp	A	G	+	CDS_0066	hp	missense
Steph1	28723	snp	G	A	+	CDS_0066	hp	missense
Steph3	28723	snp	G	A	+	CDS_0066	hp	missense
Steph4	28723	snp	G	A	+	CDS_0066	hp	missense
Steph1	28743	snp	T	A	+	CDS_0066	hp	synonymous
Steph3	28743	snp	T	A	+	CDS_0066	hp	synonymous
Steph1	28760	complex	CT	AC	+	CDS_0066	hp	missense
Steph3	28760	complex	CT	AC	+	CDS_0066	hp	missense
Steph3	28773	complex	GTATATG	AATAAAA	+	CDS_0066	hp	missense
Steph4	28774	mnp	TAT	AGA	+	CDS_0066	hp	missense
Steph3	28786	complex	GT	AG	+	CDS_0066	hp	missense
Steph4	28786	mnp	GT	AG	+	CDS_0066	hp	missense
Steph3	28797	mnp	AT	GC	+	CDS_0066	hp	missense
Steph4	28797	mnp	AT	GC	+	CDS_0066	hp	missense
Steph3	28804	snp	C	T	+	CDS_0066	hp	missense
Steph4	28804	snp	C	T	+	CDS_0066	hp	missense
Steph3	28809	snp	T	A	+	CDS_0066	hp	missense
Steph3	28817	complex	TAA	CAG	+	CDS_0066	hp	missense
Steph4	28817	complex	TAAACTATTTG	CAGAATACCTA	+	CDS_0066	hp	missense
Steph3	28827	snp	G	A	+	CDS_0066	hp	synonymous
Steph3	28833	complex	TAATAATT	CAACGGAC	+	CDS_0066	hp	missense
Steph4	28833	complex	TAATAAT	CAATGGG	+	CDS_0066	hp	missense
Steph3	28847	complex	TG	CA	+	CDS_0066	hp	missense
Steph4	28847	mnp	TG	CA	+	CDS_0066	hp	missense
Steph1	28854	snp	C	A	+	CDS_0066	hp	missense
Steph3	28854	snp	C	A	+	CDS_0066	hp	missense
Steph4	28854	snp	C	A	+	CDS_0066	hp	missense
Steph1	28859	complex	AA	GC	+	CDS_0066	hp	missense
Steph3	28859	mnp	AA	GC	+	CDS_0066	hp	missense
Steph4	28859	snp	A	G	+	CDS_0066	hp	missense
Steph1	28896	snp	C	A	+	CDS_0066	hp	synonymous
Steph3	28896	snp	C	A	+	CDS_0066	hp	synonymous
Steph4	28896	snp	C	A	+	CDS_0066	hp	synonymous
Steph1	29055	snp	A	G	+	CDS_0066	hp	synonymous
Steph3	29055	snp	A	G	+	CDS_0066	hp	synonymous
Steph4	29055	snp	A	G	+	CDS_0066	hp	synonymous
Steph1	29092	mnp	TA	AC	+	CDS_0066	hp	missense
Steph3	29092	complex	TA	AC	+	CDS_0066	hp	missense
Steph1	29100	complex	TAAA	CAAT	+	CDS_0066	hp	missense
Steph3	29100	complex	TAAA	CAAT	+	CDS_0066	hp	missense
Steph1	29113	snp	G	T	+	CDS_0066	hp	missense
Steph3	29113	snp	G	T	+	CDS_0066	hp	missense
Steph1	29185	snp	G	A	+	CDS_0066	hp	missense
Steph1	29201	snp	G	A
Steph3	29201	snp	G	A
Steph1	29207	snp	G	C
Steph3	29207	snp	G	C
Steph4	29220	snp	C	T
Steph4	29292	snp	C	T
Steph4	29310	complex	ATAAA	GTAGT
Steph4	29320	snp	T	A
Steph4	29332	complex	GTTGGAAACA	AGTGATGACC
Steph1	29349	snp	A	G
Steph4	29349	snp	A	G
Steph4	29355	snp	A	G
Steph4	29365	complex	GT	AA
Steph4	29374	snp	A	T
Steph4	29384	snp	A	T
Steph4	29389	snp	T	A
Steph4	29394	complex	TTCGGC	GTTAGG
Steph4	29407	snp	C	T
Steph4	29456	snp	A	G
Steph4	29464	snp	A	C
Steph4	29479	snp	A	G
Steph4	29501	complex	TTTTTTCTTTTA	CTTTTTTCTTTT
Steph4	29543	snp	C	A
Steph4	29555	snp	A	T
Steph4	29577	ins	C	CAA
Steph1	29589	snp	T	C
Steph1	29596	snp	A	G
Steph3	29596	snp	A	G
Steph4	29601	complex	AAAAA	TAAAAT
Steph1	29607	snp	T	G
Steph3	29607	snp	T	G
Steph1	29619	snp	C	A
Steph3	29619	snp	C	A
Steph4	29641	snp	G	C	-	CDS_0067	hp	missense
Steph4	29653	snp	G	A	-	CDS_0067	hp	missense
Steph4	29834	snp	A	C	-	CDS_0067	hp	initiator codon
Steph4	29843	snp	T	A
Steph3	29873	snp	A	G
Steph3	29895	snp	A	G	+	CDS_0068	hp	missense
Steph4	29896	complex	AGAA	TAAT	+	CDS_0068	hp	missense
Steph1	29962	snp	T	C	+	CDS_0068	hp	synonymous
Steph3	29962	snp	T	C	+	CDS_0068	hp	synonymous
Steph1	30032	complex	ATT	CTA	+	CDS_0068	hp	missense
Steph3	30032	complex	ATT	CTA	+	CDS_0068	hp	missense
Steph1	30047	snp	A	G	+	CDS_0068	hp	missense
Steph3	30047	snp	A	G	+	CDS_0068	hp	missense
Steph1	30058	complex	ATCT	CTCA	+	CDS_0068	hp	synonymous
Steph3	30058	complex	ATCT	CTCA	+	CDS_0068	hp	synonymous
Steph1	30190	mnp	AC	TT	+	CDS_0069	TreN-like membrane protein	synonymous
Steph4	30190	mnp	AC	TT	+	CDS_0069	TreN-like membrane protein	synonymous
Steph3	30211	snp	C	T	+	CDS_0069	TreN-like membrane protein	synonymous
Steph1	30217	mnp	TA	AG	+	CDS_0069	TreN-like membrane protein	missense
Steph3	30217	mnp	TA	AG	+	CDS_0069	TreN-like membrane protein	missense
Steph3	30223	complex	AACTAC	TACTGT	+	CDS_0069	TreN-like membrane protein	missense
Steph1	30241	snp	G	T	+	CDS_0069	TreN-like membrane protein	missense
Steph1	30258	snp	G	A	+	CDS_0069	TreN-like membrane protein	missense
Steph4	30462	snp	A	G	+	CDS_0071	hp	missense
Steph1	30900	snp	C	T	-	CDS_0072	hp	start lost c
Steph3	30900	snp	C	T	-	CDS_0072	hp	start lost c
Steph1	31211	ins	T	TA	+	CDS_0073	hp	frameshift
Steph3	31211	ins	T	TA	+	CDS_0073	hp	frameshift
Steph3	31545	snp	G	T	+	CDS_0074	hp	missense
Steph3	31568	snp	A	G	+	CDS_0074	hp	splice region & stop retained
Steph3	31578	snp	T	C
Steph3	31679	snp	G	A	+	CDS_0075	hp	missense
Steph1	32037	complex	GAAGG	AGA
Steph3	32037	complex	GAAGG	AGA
Steph1	32048	complex	AACATAT	TTGAATAC
Steph3	32048	complex	AACATAT	TTGAATAC
Steph1	32085	snp	T	A	+	CDS_0076	hp	missense
Steph3	32085	snp	T	A	+	CDS_0076	hp	missense
Steph1	32097	snp	A	G	+	CDS_0076	hp	missense
Steph3	32097	snp	A	G	+	CDS_0076	hp	missense
Steph1	32368	complex	GCTA	ACTG	+	CDS_0077	hp	synonymous
Steph3	32368	complex	GCTA	ACTT	+	CDS_0077	hp	synonymous
Steph1	33445	ins	G	GTTATTA	-	CDS_0079	hp	disruptive inframe insertion
Steph4	33445	ins	G	GTTA	-	CDS_0079	hp	disruptive inframe insertion
Steph3	33472	snp	T	C	-	CDS_0079	hp	synonymous
Steph3	33493	snp	G	A	-	CDS_0079	hp	synonymous
Steph3	33793	snp	C	T	-	CDS_0079	hp	synonymous
Steph4	33873	snp	C	A	-	CDS_0079	hp	missense
Steph3	34076	snp	G	A	-	CDS_0080	hp	missense
Steph3	34087	ins	G	GAAGGTAACCGCTTCTTTTTTCTTCGTACCCTTCTTCTTTAA	-	CDS_0080	hp	frameshift
Steph3	34120	snp	G	A	-	CDS_0080	hp	missense
Steph3	34173	complex	TTCTGC	CTCTAA	-	CDS_0080	hp	missense
Steph3	34201	snp	A	T	-	CDS_0081	hp	missense
Steph3	34327	snp	C	T	-	CDS_0081	hp	missense
Steph3	34338	snp	C	T	-	CDS_0081	hp	missense
Steph3	34384	complex	CAC	TAT	-	CDS_0081	hp	missense
Steph3	34409	snp	C	T	-	CDS_0081	hp	synonymous
Steph3	34470	snp	T	C	-	CDS_0081	hp	missense
Steph3	34478	snp	C	T	-	CDS_0081	hp	synonymous
Steph3	34485	snp	C	A	-	CDS_0081	hp	missense
Steph3	34496	snp	G	A	-	CDS_0081	hp	synonymous
Steph3	34574	snp	G	A	-	CDS_0081	hp	synonymous
Steph3	34613	snp	A	G	-	CDS_0081	hp	synonymous
Steph3	34783	snp	C	T
Steph3	34791	snp	A	C
Steph3	34823	complex	CTTTT	TTTTC	-	CDS_0082	hp	missense
Steph3	34844	snp	A	G	-	CDS_0082	hp	synonymous
Steph3	34849	complex	TAGGGTA	AAGTGTG	-	CDS_0082	hp	missense
Steph3	34865	snp	A	G	-	CDS_0082	hp	synonymous
Steph3	34872	complex	GTACACTTCATAAT	ATATATTTAATGTA	-	CDS_0082	hp	missense
Steph3	34890	snp	T	C	-	CDS_0082	hp	missense
Steph3	34948	snp	G	A	-	CDS_0082	hp	missense
Steph3	35000	snp	C	A	-	CDS_0082	hp	synonymous
Steph3	35005	snp	C	T	-	CDS_0082	hp	missense
Steph3	35060	snp	T	C	-	CDS_0082	hp	synonymous
Steph4	35071	snp	A	G	-	CDS_0082	hp	missense
Steph3	35078	complex	GC	AT	-	CDS_0082	hp	missense
Steph3	35084	snp	C	T	-	CDS_0082	hp	synonymous
Steph3	35092	snp	T	C	-	CDS_0082	hp	missense
Steph3	35102	snp	G	A	-	CDS_0082	hp	synonymous
Steph3	35113	snp	A	C	-	CDS_0082	hp	missense
Steph3	35120	snp	A	G	-	CDS_0082	hp	synonymous
Steph3	35129	complex	TAC	CAT
Steph3	35148	complex	GTTAC	ATTAT
Steph3	35159	snp	G	A
Steph3	35171	snp	G	A
Steph3	35178	snp	T	A
Steph3	35192	snp	C	A
Steph3	35275	complex	TA	ATG
Steph3	35282	snp	C	T
Steph3	35303	snp	A	G
Steph3	35322	snp	G	T
Steph3	35329	complex	ATCT	TTCC	-	CDS_0083	major tail protein	missense
Steph3	35338	snp	A	G	-	CDS_0083	major tail protein	synonymous
Steph3	35344	snp	A	C	-	CDS_0083	major tail protein	synonymous
Steph3	35350	snp	A	T	-	CDS_0083	major tail protein	synonymous
Steph3	35367	complex	CAGC	TAGT	-	CDS_0083	major tail protein	missense
Steph3	35381	complex	TCAGGC	GCTGGT	-	CDS_0083	major tail protein	missense
Steph3	35392	snp	T	A	-	CDS_0083	major tail protein	synonymous
Steph3	35399	snp	G	T	-	CDS_0083	major tail protein	missense
Steph3	35406	snp	G	T	-	CDS_0083	major tail protein	missense
Steph3	35416	snp	C	T	-	CDS_0083	major tail protein	synonymous
Steph3	35435	mnp	TT	CC	-	CDS_0083	major tail protein	missense
Steph3	35453	snp	A	T	-	CDS_0083	major tail protein	missense
Steph3	35491	snp	A	T	-	CDS_0083	major tail protein	synonymous
Steph3	35505	complex	ATCCT	GACCA	-	CDS_0083	major tail protein	synonymous
Steph3	35524	snp	T	C	-	CDS_0083	major tail protein	synonymous
Steph3	35578	snp	G	A	-	CDS_0083	major tail protein	synonymous
Steph3	35589	snp	G	A	-	CDS_0083	major tail protein	synonymous
Steph3	35609	snp	A	T
Steph3	35622	snp	T	G
Steph3	35630	complex	A	TT
Steph3	35660	complex	CATAG	TAT
Steph3	35677	ins	A	ATGTATAC
Steph3	35687	snp	A	G
Steph3	35699	snp	T	G
Steph3	35705	snp	T	C
Steph3	35750	snp	C	T
Steph3	35759	snp	C	T
Steph3	35791	complex	A	TT	+	CDS_0084	hp	frameshift & missense
Steph3	35866	snp	A	T	+	CDS_0085	hp	missense
Steph3	35873	snp	A	G	+	CDS_0085	hp	missense
Steph4	35906	snp	A	G	+	CDS_0085	hp	missense
Steph3	35941	mnp	TT	AA	+	CDS_0085	hp	stop lost & splice region
Steph3	35952	snp	G	A
Steph4	35960	snp	C	T
Steph3	35972	snp	G	T
Steph3	35979	snp	T	C
Steph3	36008	complex	TTA	CAC
Steph4	36010	snp	A	C
Steph3	36022	snp	T	C
Steph4	36022	snp	T	C
Steph3	36036	snp	G	A
Steph3	36054	complex	TAATTATATTATTCTAC	AAATAATTTATTATTGTGA
Steph4	36118	snp	A	G	-	CDS_0086	hp	synonymous
Steph3	36125	snp	A	G	-	CDS_0086	hp	synonymous
Steph4	36137	snp	A	G	-	CDS_0086	hp	synonymous
Steph3	36146	snp	A	G	-	CDS_0086	hp	synonymous
Steph3	36173	snp	T	C	-	CDS_0086	hp	synonymous
Steph4	36174	snp	C	T	-	CDS_0086	hp	missense
Steph3	36179	snp	T	C	-	CDS_0086	hp	synonymous
Steph3	36185	snp	T	G	-	CDS_0086	hp	synonymous
Steph3	36191	snp	A	G	-	CDS_0086	hp	synonymous
Steph4	36191	snp	A	G	-	CDS_0086	hp	synonymous
Steph3	36197	snp	A	G	-	CDS_0086	hp	synonymous
Steph3	36239	snp	A	G	-	CDS_0086	hp	synonymous
Steph3	36245	complex	TTG	CTC	-	CDS_0086	hp	missense
Steph3	36254	snp	T	A	-	CDS_0086	hp	synonymous
Steph3	36275	snp	A	G	-	CDS_0086	hp	synonymous
Steph3	36323	snp	A	G	-	CDS_0086	hp	synonymous
Steph3	36344	snp	T	C	-	CDS_0086	hp	synonymous
Steph3	36356	snp	G	A	-	CDS_0086	hp	synonymous
Steph3	36370	complex	AATAC	GGTAT	-	CDS_0086	hp	synonymous
Steph3	36382	snp	A	G	-	CDS_0086	hp	synonymous
Steph3	36389	snp	T	C	-	CDS_0086	hp	synonymous
Steph3	36415	snp	T	G	-	CDS_0086	hp	missense
Steph3	36427	snp	T	C	-	CDS_0086	hp	missense
Steph3	36446	snp	A	T	-	CDS_0086	hp	synonymous
Steph3	36455	snp	G	T	-	CDS_0086	hp	missense
Steph3	36463	complex	CTAGG	TTAAA	-	CDS_0086	hp	missense
Steph3	36482	complex	TCCC	CCCT	-	CDS_0086	hp	synonymous
Steph3	36499	complex	CAAAA	TAAAG	-	CDS_0086	hp	missense
Steph3	36509	snp	T	A	-	CDS_0086	hp	synonymous
Steph3	36515	snp	T	A	-	CDS_0086	hp	missense
Steph3	36524	snp	A	G	-	CDS_0086	hp	synonymous
Steph3	36539	snp	T	C	-	CDS_0086	hp	synonymous
Steph3	36577	snp	G	T	-	CDS_0086	hp	synonymous
Steph4	36577	snp	G	T	-	CDS_0086	hp	synonymous
Steph3	36584	snp	G	A	-	CDS_0086	hp	synonymous
Steph4	36584	snp	G	A	-	CDS_0086	hp	synonymous
Steph4	36589	snp	T	A	-	CDS_0086	hp	missense
Steph3	36598	complex	GT	TA	-	CDS_0086	hp	missense
Steph3	36605	snp	T	C	-	CDS_0086	hp	synonymous
Steph3	36611	snp	A	G	-	CDS_0086	hp	synonymous
Steph4	36611	snp	A	G	-	CDS_0086	hp	synonymous
Steph3	36617	snp	C	T	-	CDS_0086	hp	synonymous
Steph4	36620	mnp	AC	GT	-	CDS_0086	hp	missense
Steph3	36643	snp	A	T
Steph3	36649	snp	A	T
Steph3	36684	snp	A	G	-	CDS_0087	major tail protein	synonymous
Steph3	36691	mnp	GA	TT	-	CDS_0087	major tail protein	missense
Steph4	36691	complex	GA	CT	-	CDS_0087	major tail protein	synonymous
Steph3	36702	complex	TGGT	AGGC	-	CDS_0087	major tail protein	synonymous
Steph3	36711	snp	T	A	-	CDS_0087	major tail protein	missense
Steph3	36717	snp	A	T	-	CDS_0087	major tail protein	synonymous
Steph3	36723	snp	T	G	-	CDS_0087	major tail protein	synonymous
Steph3	36741	snp	A	G	-	CDS_0087	major tail protein	synonymous
Steph3	36753	snp	G	A	-	CDS_0087	major tail protein	synonymous
Steph3	36785	snp	A	T	-	CDS_0087	major tail protein	missense
Steph3	36790	complex	TCAT	CCAC	-	CDS_0087	major tail protein	missense
Steph3	36800	snp	T	A	-	CDS_0087	major tail protein	missense
Steph3	36817	snp	T	C	-	CDS_0087	major tail protein	missense
Steph3	36831	snp	T	C	-	CDS_0087	major tail protein	synonymous
Steph3	36837	snp	T	G	-	CDS_0087	major tail protein	synonymous
Steph3	36847	snp	C	T	-	CDS_0087	major tail protein	missense
Steph3	36863	complex	AAAT	CAAC	-	CDS_0087	major tail protein	missense
Steph3	36873	complex	ACTTCCTT	GTCACCAG	-	CDS_0087	major tail protein	missense
Steph3	36890	snp	A	T	-	CDS_0087	major tail protein	missense
Steph3	36896	complex	TAGGT	CAGGC	-	CDS_0087	major tail protein	missense
Steph4	36937	snp	G	A	-	CDS_0087	major tail protein	missense
Steph3	36939	snp	G	A	-	CDS_0087	major tail protein	synonymous
Steph3	36963	snp	T	C	-	CDS_0087	major tail protein	synonymous
Steph3	36986	snp	G	T	-	CDS_0087	major tail protein	synonymous
Steph3	37022	snp	G	T
Steph3	37031	snp	A	T
Steph3	37043	del	CAA	C
Steph1	37059	snp	G	T
Steph3	37059	snp	G	T
Steph4	37077	snp	G	A
Steph4	37126	complex	AAAGGCTCTT	GAAAGCTTTA	-	CDS_0088	transglycosylase	missense
Steph4	37144	complex	ATTTACTTGGTCTGACACG	GTTAATTTGTCCTTGTACT	-	CDS_0088	transglycosylase	missense
Steph4	37167	complex	CTGTACTACCATGAACA	AAGTATCTCCCCAACCT	-	CDS_0088	transglycosylase	missense
Steph1	37189	snp	T	C	-	CDS_0088	transglycosylase	synonymous
Steph3	37189	snp	T	C	-	CDS_0088	transglycosylase	synonymous
Steph4	37189	snp	T	C	-	CDS_0088	transglycosylase	synonymous
Steph1	37197	complex	GCAATCCG	ACACGCCA	-	CDS_0088	transglycosylase	missense
Steph3	37197	complex	GCAATCCG	ACACGCCA	-	CDS_0088	transglycosylase	missense
Steph4	37200	complex	ATCCGTGTGCA	CGCCACGGGCT	-	CDS_0088	transglycosylase	missense
Steph3	37210	snp	A	T	-	CDS_0088	transglycosylase	synonymous
Steph1	37222	snp	A	G	-	CDS_0088	transglycosylase	synonymous
Steph3	37222	snp	A	G	-	CDS_0088	transglycosylase	synonymous
Steph1	37228	snp	G	A	-	CDS_0088	transglycosylase	synonymous
Steph3	37228	snp	G	A	-	CDS_0088	transglycosylase	synonymous
Steph3	37252	snp	A	G	-	CDS_0088	transglycosylase	synonymous
Steph3	37261	complex	ATGC	GTGT	-	CDS_0088	transglycosylase	synonymous
Steph4	37261	snp	A	G	-	CDS_0088	transglycosylase	synonymous
Steph3	37282	complex	CACT	TACG	-	CDS_0088	transglycosylase	synonymous
Steph4	37285	snp	T	G	-	CDS_0088	transglycosylase	synonymous
Steph3	37291	snp	G	A	-	CDS_0088	transglycosylase	synonymous
Steph3	37315	snp	T	A	-	CDS_0088	transglycosylase	missense
Steph3	37324	complex	AGTAGCACCT	TACAGAACCA	-	CDS_0088	transglycosylase	missense
Steph3	37339	snp	G	A	-	CDS_0088	transglycosylase	synonymous
Steph4	37345	snp	G	A	-	CDS_0088	transglycosylase	synonymous
Steph3	37350	complex	CTAA	ATAG	-	CDS_0088	transglycosylase	missense
Steph3	37377	mnp	CT	AC	-	CDS_0088	transglycosylase	missense
Steph3	37383	complex	TATTA	CACTG	-	CDS_0088	transglycosylase	missense
Steph3	37392	snp	T	A	-	CDS_0088	transglycosylase	missense
Steph4	37392	snp	T	A	-	CDS_0088	transglycosylase	missense
Steph4	37400	snp	C	A	-	CDS_0088	transglycosylase	missense
Steph3	37405	complex	GTC	ATT	-	CDS_0088	transglycosylase	missense
Steph3	37425	snp	T	G	-	CDS_0088	transglycosylase	missense
Steph3	37460	complex	GAACTAGTAGCTTTAGTG	TTAGTTGTAGCA	-	CDS_0088	transglycosylase	missense & disruptive inframe deletion
Steph4	37471	del	TTTAGTG	T	-	CDS_0088	transglycosylase	disruptive inframe deletion
Steph4	37483	snp	G	A	-	CDS_0088	transglycosylase	synonymous
Steph3	37495	snp	A	G	-	CDS_0088	transglycosylase	synonymous
Steph3	37517	snp	G	A	-	CDS_0088	transglycosylase	missense
Steph4	37517	snp	G	A	-	CDS_0088	transglycosylase	missense
Steph3	37528	snp	A	G	-	CDS_0088	transglycosylase	synonymous
Steph4	37528	snp	A	G	-	CDS_0088	transglycosylase	synonymous
Steph3	37548	snp	A	G	-	CDS_0088	transglycosylase	missense
Steph4	37548	snp	A	G	-	CDS_0088	transglycosylase	missense
Steph3	37564	snp	A	G	-	CDS_0088	transglycosylase	synonymous
Steph4	37564	snp	A	G	-	CDS_0088	transglycosylase	synonymous
Steph3	37573	snp	A	G	-	CDS_0088	transglycosylase	synonymous
Steph4	37573	snp	A	G	-	CDS_0088	transglycosylase	synonymous
Steph3	37585	snp	T	A	-	CDS_0088	transglycosylase	synonymous
Steph4	37585	snp	T	A	-	CDS_0088	transglycosylase	synonymous
Steph3	37683	snp	C	T	-	CDS_0088	transglycosylase	missense
Steph4	37683	snp	C	T	-	CDS_0088	transglycosylase	missense
Steph4	37712	snp	G	A	-	CDS_0088	transglycosylase	missense
Steph3	37800	snp	A	T	-	CDS_0088	transglycosylase	missense
Steph4	37800	snp	A	T	-	CDS_0088	transglycosylase	missense
Steph3	37817	snp	T	C	-	CDS_0088	transglycosylase	missense
Steph4	37817	snp	T	C	-	CDS_0088	transglycosylase	missense
Steph3	37886	complex	AAAT	TATAA	-	CDS_0089	RinB-like transcriptional activator	frameshift & stop lost & splice region
Steph4	37886	complex	AAAT	TATAA	-	CDS_0089	RinB-like transcriptional activator	frameshift & stop lost & splice region
Steph3	37912	mnp	CC	TT	-	CDS_0089	RinB-like transcriptional activator	missense
Steph4	37912	mnp	CC	TT	-	CDS_0089	RinB-like transcriptional activator	missense
Steph3	37977	complex	GTA	ATG	-	CDS_0089	RinB-like transcriptional activator	missense
Steph4	37977	complex	GTA	ATG	-	CDS_0089	RinB-like transcriptional activator	missense
Steph3	37988	snp	A	C	-	CDS_0089	RinB-like transcriptional activator	missense
Steph4	37988	snp	A	C	-	CDS_0089	RinB-like transcriptional activator	missense
Steph3	37993	snp	T	G	-	CDS_0089	RinB-like transcriptional activator	missense
Steph4	37993	snp	T	G	-	CDS_0089	RinB-like transcriptional activator	missense
Steph3	37999	snp	G	A	-	CDS_0089	RinB-like transcriptional activator	missense
Steph4	37999	complex	GAA	AAAACAATC	-	CDS_0089	RinB-like transcriptional activator	missense & disruptive inframe insertion
Steph3	38013	snp	T	C	-	CDS_0089	RinB-like transcriptional activator	synonymous
Steph4	38013	snp	T	C	-	CDS_0089	RinB-like transcriptional activator	synonymous
Steph3	38027	snp	A	T	-	CDS_0089	RinB-like transcriptional activator	missense
Steph4	38027	snp	A	T	-	CDS_0089	RinB-like transcriptional activator	missense
Steph3	38040	snp	T	C	-	CDS_0090	hp	splice region & stop retained
Steph4	38040	snp	T	C	-	CDS_0090	hp	splice region & stop retained
Steph4	38051	complex	CTAAA	TTAAC	-	CDS_0090	hp	missense
Steph3	38055	snp	A	C	-	CDS_0090	hp	missense
Steph3	38079	snp	G	A	-	CDS_0090	hp	synonymous
Steph4	38175	snp	T	C	-	CDS_0090	hp	synonymous
Steph3	38181	snp	A	G	-	CDS_0090	hp	synonymous
Steph3	38195	snp	G	A	-	CDS_0090	hp	missense
Steph4	38195	snp	G	A	-	CDS_0090	hp	missense
Steph3	38204	snp	T	G	-	CDS_0090	hp	missense
Steph3	38219	snp	C	T	-	CDS_0090	hp	missense
Steph4	38232	complex	GAAGTT	AAATTG	-	CDS_0090	hp	missense
Steph4	38244	snp	C	T	-	CDS_0090	hp	synonymous
Steph4	38256	complex	GGCA	AGCG	-	CDS_0090	hp	synonymous
Steph3	38259	snp	A	G	-	CDS_0090	hp	synonymous
Steph3	38289	snp	A	G	-	CDS_0090	hp	synonymous
Steph4	38293	complex	TTT	GTA	-	CDS_0090	hp	missense
Steph3	38295	mnp	TT	AC	-	CDS_0090	hp	missense
Steph3	38304	snp	A	G	-	CDS_0090	hp	synonymous
Steph3	38324	complex	GATAA	AATAG	-	CDS_0090	hp	synonymous
Steph4	38324	complex	GATAA	AATAT	-	CDS_0090	hp	synonymous
Steph4	38338	complex	TTA	CTG	-	CDS_0090	hp	missense
Steph3	38340	snp	A	G	-	CDS_0090	hp	synonymous
Steph3	38389	snp	T	C	-	CDS_0091	nucleotide kinase	synonymous
Steph3	38395	snp	A	G	-	CDS_0091	nucleotide kinase	synonymous
Steph4	38395	snp	A	G	-	CDS_0091	nucleotide kinase	synonymous
Steph3	38401	snp	A	G	-	CDS_0091	nucleotide kinase	synonymous
Steph4	38401	snp	A	G	-	CDS_0091	nucleotide kinase	synonymous
Steph3	38416	snp	T	G	-	CDS_0091	nucleotide kinase	synonymous
Steph4	38416	snp	T	G	-	CDS_0091	nucleotide kinase	synonymous
Steph4	38428	snp	T	C	-	CDS_0091	nucleotide kinase	synonymous
Steph3	38470	snp	G	A	-	CDS_0091	nucleotide kinase	synonymous
Steph4	38470	snp	G	A	-	CDS_0091	nucleotide kinase	synonymous
Steph1	38481	snp	T	G	-	CDS_0091	nucleotide kinase	missense
Steph3	38485	snp	G	A	-	CDS_0091	nucleotide kinase	synonymous
Steph4	38485	snp	G	A	-	CDS_0091	nucleotide kinase	synonymous
Steph4	38496	snp	A	C	-	CDS_0091	nucleotide kinase	missense
Steph3	38509	complex	CTGT	TTGC	-	CDS_0091	nucleotide kinase	synonymous
Steph4	38509	complex	CTGT	TTGC	-	CDS_0091	nucleotide kinase	synonymous
Steph4	38521	snp	G	A	-	CDS_0091	nucleotide kinase	synonymous
Steph3	38524	snp	T	C	-	CDS_0091	nucleotide kinase	synonymous
Steph3	38572	snp	C	T	-	CDS_0091	nucleotide kinase	synonymous
Steph4	38572	snp	C	T	-	CDS_0091	nucleotide kinase	synonymous
Steph3	38620	snp	A	G	-	CDS_0091	nucleotide kinase	synonymous
Steph4	38620	snp	A	G	-	CDS_0091	nucleotide kinase	synonymous
Steph3	38640	snp	G	A	-	CDS_0091	nucleotide kinase	synonymous
Steph4	38640	snp	G	A	-	CDS_0091	nucleotide kinase	synonymous
Steph3	38652	complex	CATTTAG	TATCTAA	-	CDS_0091	nucleotide kinase	missense
Steph4	38655	snp	T	C	-	CDS_0091	nucleotide kinase	missense
Steph4	38740	snp	T	A	-	CDS_0091	nucleotide kinase	synonymous
Steph4	38748	mnp	AG	GA	-	CDS_0091	nucleotide kinase	synonymous
Steph4	38782	ins	T	TA
Steph4	38803	snp	A	T
Steph4	38846	snp	T	A
Steph4	38872	complex	TTCTATCCAATT	ATTTACCTTATC
Steph3	38880	snp	A	G
Steph4	38913	snp	G	A	-	CDS_0092	HNH endonuclease	synonymous
Steph4	39792	snp	C	A	-	CDS_0093	MazG-like pyrophosphatase	missense
Steph3	39819	complex	A	TT
Steph4	39819	snp	A	T
Steph3	39841	snp	T	C
Steph4	39847	snp	C	A	-	CDS_0094	hp	stop lost & splice region
Steph3	39910	complex	CAA	TAG	-	CDS_0094	hp	synonymous
Steph4	39910	snp	C	T	-	CDS_0094	hp	synonymous
Steph4	39917	mnp	CT	GG	-	CDS_0094	hp	missense
Steph4	39931	complex	AT	GC	-	CDS_0094	hp	missense
Steph4	39948	complex	GTAATGTT	TTAAAAGC	-	CDS_0094	hp	missense
Steph3	39955	snp	T	C	-	CDS_0094	hp	synonymous
Steph4	39961	complex	GTAGT	ATACC	-	CDS_0094	hp	missense
Steph4	39972	complex	ATAAC	GTAAT	-	CDS_0094	hp	synonymous
Steph3	39985	snp	T	A	-	CDS_0094	hp	missense
Steph4	39988	snp	T	C	-	CDS_0094	hp	synonymous
Steph3	39991	snp	T	A	-	CDS_0094	hp	synonymous
Steph4	39997	complex	TGTGATAAG	AGTAATTAA	-	CDS_0094	hp	synonymous
Steph3	40015	ins	T	TTAAATCTACCTCTCTATAATTTTTTAAGCAACTTTATCATTA
Steph3	40023	complex	CCTC	GCT
Steph3	40042	snp	A	G
Steph4	40042	snp	A	G
Steph3	40049	snp	C	T
Steph3	40063	complex	TATA	ACTT
Steph3	40077	complex	C	TAA
Steph3	40122	complex	TT	CG	-	CDS_0095	virion structural protein	missense
Steph3	40169	snp	C	T	-	CDS_0095	virion structural protein	missense
Steph3	40215	snp	C	T	-	CDS_0095	virion structural protein	missense
Steph3	40251	snp	T	A	-	CDS_0095	virion structural protein	synonymous
Steph3	40339	snp	G	A
Steph3	41443	snp	T	C	-	CDS_0098	nucleoside 2-deoxyribosyltransferase	missense
Steph4	41443	snp	T	C	-	CDS_0098	nucleoside 2-deoxyribosyltransferase	missense
Steph1	41537	snp	T	A	-	CDS_0098	nucleoside 2-deoxyribosyltransferase	missense
Steph1	41720	snp	A	T	-	CDS_0098	nucleoside 2-deoxyribosyltransferase	synonymous
Steph3	41720	snp	A	T	-	CDS_0098	nucleoside 2-deoxyribosyltransferase	synonymous
Steph1	41736	snp	C	T	-	CDS_0098	nucleoside 2-deoxyribosyltransferase	missense
Steph3	41736	snp	C	T	-	CDS_0098	nucleoside 2-deoxyribosyltransferase	missense
Steph1	41746	ins	T	TG	-	CDS_0098	nucleoside 2-deoxyribosyltransferase	frameshift
Steph3	41746	ins	T	TG	-	CDS_0098	nucleoside 2-deoxyribosyltransferase	frameshift
Steph1	41754	snp	A	T	-	CDS_0098	nucleoside 2-deoxyribosyltransferase	missense
Steph3	41754	snp	A	T	-	CDS_0098	nucleoside 2-deoxyribosyltransferase	missense
Steph1	41940	snp	A	G	-	CDS_0098	nucleoside 2-deoxyribosyltransferase	missense
Steph1	41945	snp	A	T
Steph1	41950	complex	AT	TA
Steph1	41956	ins	C	CT
Steph1	42005	snp	T	C	-	CDS_0099	hp	missense
Steph3	42005	snp	T	C	-	CDS_0099	hp	missense
Steph4	42005	snp	T	C	-	CDS_0099	hp	missense
Steph1	42048	complex	CACT	TACA	-	CDS_0099	hp	synonymous
Steph3	42048	complex	CACT	TACA	-	CDS_0099	hp	synonymous
Steph4	42048	complex	CACT	TACA	-	CDS_0099	hp	synonymous
Steph1	42066	snp	T	C	-	CDS_0099	hp	synonymous
Steph3	42066	snp	T	C	-	CDS_0099	hp	synonymous
Steph4	42066	snp	T	C	-	CDS_0099	hp	synonymous
Steph1	42099	snp	A	G	-	CDS_0099	hp	synonymous
Steph3	42099	snp	A	G	-	CDS_0099	hp	synonymous
Steph4	42099	snp	A	G	-	CDS_0099	hp	synonymous
Steph1	42108	snp	A	T	-	CDS_0099	hp	synonymous
Steph3	42108	snp	A	T	-	CDS_0099	hp	synonymous
Steph4	42108	snp	A	T	-	CDS_0099	hp	synonymous
Steph1	42114	snp	T	C	-	CDS_0099	hp	synonymous
Steph3	42114	snp	T	C	-	CDS_0099	hp	synonymous
Steph4	42114	snp	T	C	-	CDS_0099	hp	synonymous
Steph1	42123	mnp	AT	GC	-	CDS_0099	hp	missense
Steph3	42123	mnp	AT	GC	-	CDS_0099	hp	missense
Steph4	42123	mnp	AT	GC	-	CDS_0099	hp	missense
Steph1	42129	snp	G	A	-	CDS_0099	hp	synonymous
Steph3	42129	snp	G	A	-	CDS_0099	hp	synonymous
Steph4	42129	snp	G	A	-	CDS_0099	hp	synonymous
Steph1	42138	complex	CAA	TAG	-	CDS_0099	hp	synonymous
Steph3	42138	complex	CAA	TAG	-	CDS_0099	hp	synonymous
Steph4	42138	complex	CAA	TAG	-	CDS_0099	hp	synonymous
Steph3	42153	snp	A	T	-	CDS_0099	hp	synonymous
Steph4	42153	snp	A	T	-	CDS_0099	hp	synonymous
Steph3	42168	complex	TAGCTTG	CAACTTA	-	CDS_0099	hp	synonymous
Steph4	42168	complex	TAGCTTGC	CAACTTAT	-	CDS_0099	hp	missense
Steph3	42180	complex	GAAG	AAAA	-	CDS_0099	hp	synonymous
Steph4	42180	complex	GAAG	AAAA	-	CDS_0099	hp	synonymous
Steph3	42201	snp	A	G	-	CDS_0099	hp	synonymous
Steph4	42201	snp	A	G	-	CDS_0099	hp	synonymous
Steph3	42235	snp	A	G	-	CDS_0100	DNA methyltransferase	synonymous
Steph4	42235	snp	A	G	-	CDS_0100	DNA methyltransferase	synonymous
Steph1	42237	snp	G	A	-	CDS_0100	DNA methyltransferase	missense
Steph1	42250	snp	T	A	-	CDS_0100	DNA methyltransferase	missense
Steph3	42250	snp	T	A	-	CDS_0100	DNA methyltransferase	missense
Steph4	42250	snp	T	A	-	CDS_0100	DNA methyltransferase	missense
Steph4	42262	snp	A	G	-	CDS_0100	DNA methyltransferase	synonymous
Steph1	42271	snp	C	T	-	CDS_0100	DNA methyltransferase	synonymous
Steph3	42271	snp	C	T	-	CDS_0100	DNA methyltransferase	synonymous
Steph4	42271	snp	C	T	-	CDS_0100	DNA methyltransferase	synonymous
Steph1	42279	complex	TCAAT	CTAAC	-	CDS_0100	DNA methyltransferase	missense
Steph3	42279	mnp	TC	CT	-	CDS_0100	DNA methyltransferase	missense
Steph4	42279	complex	TC	CT	-	CDS_0100	DNA methyltransferase	missense
Steph1	42289	snp	T	A	-	CDS_0100	DNA methyltransferase	synonymous
Steph4	42289	snp	T	A	-	CDS_0100	DNA methyltransferase	synonymous
Steph3	42292	complex	AATG	TATA	-	CDS_0100	DNA methyltransferase	synonymous
Steph1	42295	snp	G	A	-	CDS_0100	DNA methyltransferase	synonymous
Steph4	42295	snp	G	A	-	CDS_0100	DNA methyltransferase	synonymous
Steph3	42301	complex	ACG	TCT	-	CDS_0100	DNA methyltransferase	synonymous
Steph1	42307	snp	A	T	-	CDS_0100	DNA methyltransferase	synonymous
Steph1	42322	snp	A	T	-	CDS_0100	DNA methyltransferase	synonymous
Steph4	44460	complex	ACCC	TCCT	-	CDS_0102	DNA methyltransferase	synonymous
Steph1	44463	snp	C	T	-	CDS_0102	DNA methyltransferase	synonymous
Steph4	44469	snp	A	G	-	CDS_0102	DNA methyltransferase	synonymous
Steph1	44477	complex	CG	AA	-	CDS_0102	DNA methyltransferase	stop gained
Steph3	44478	snp	G	A	-	CDS_0102	DNA methyltransferase	synonymous
Steph4	44478	snp	G	A	-	CDS_0102	DNA methyltransferase	synonymous
Steph1	44484	snp	T	A	-	CDS_0102	DNA methyltransferase	synonymous
Steph3	44484	snp	T	A	-	CDS_0102	DNA methyltransferase	synonymous
Steph4	44484	snp	T	A	-	CDS_0102	DNA methyltransferase	synonymous
Steph1	44490	snp	G	A	-	CDS_0102	DNA methyltransferase	synonymous
Steph3	44490	snp	G	A	-	CDS_0102	DNA methyltransferase	synonymous
Steph4	44490	snp	G	A	-	CDS_0102	DNA methyltransferase	synonymous
Steph1	44495	snp	G	A	-	CDS_0102	DNA methyltransferase	synonymous
Steph3	44495	snp	G	A	-	CDS_0102	DNA methyltransferase	synonymous
Steph4	44495	snp	G	A	-	CDS_0102	DNA methyltransferase	synonymous
Steph4	44501	snp	T	C	-	CDS_0102	DNA methyltransferase	initiator codon
Steph4	44508	snp	A	T
Steph4	44516	complex	TTA	CTAT
Steph4	44550	snp	G	A
Steph4	44560	snp	G	A
Steph4	44566	complex	CTA	ATG
Steph4	44610	complex	ATATA	GTATG	-	CDS_0103	hp	missense
Steph4	44661	snp	T	C	-	CDS_0103	hp	missense
Steph4	44673	complex	CTTT	TTTC	-	CDS_0103	hp	missense
Steph4	44683	snp	A	C	-	CDS_0103	hp	missense
Steph4	44816	snp	G	A
Steph4	44836	mnp	AC	TA
Steph4	44849	snp	C	T
Steph4	44863	snp	G	A
Steph1	45170	snp	G	A	-	CDS_0104	HNH endonuclease	missense
Steph1	45311	snp	G	A	-	CDS_0104	HNH endonuclease	missense
Steph1	45543	snp	C	T	-	CDS_0104	HNH endonuclease	missense
Steph4	45747	snp	C	A	-	CDS_0105	PhoH-like phosphate starvation-inducible	missense
Steph3	45752	snp	T	C	-	CDS_0105	PhoH-like phosphate starvation-inducible	missense
Steph4	45752	snp	T	C	-	CDS_0105	PhoH-like phosphate starvation-inducible	missense
Steph4	45777	snp	T	A	-	CDS_0105	PhoH-like phosphate starvation-inducible	missense
Steph3	46315	snp	A	G	-	CDS_0105	PhoH-like phosphate starvation-inducible	missense
Steph3	46761	snp	T	C	-	CDS_0106	hp	synonymous
Steph4	46761	snp	T	C	-	CDS_0106	hp	synonymous
Steph4	47091	snp	G	A	-	CDS_0107	Rnase H	missense
Steph3	47364	snp	C	T	-	CDS_0108	hp	synonymous
Steph3	47674	snp	A	G	-	CDS_0109	hp	synonymous
Steph4	47674	snp	A	G	-	CDS_0109	hp	synonymous
Steph3	47746	snp	G	T	-	CDS_0109	hp	synonymous
Steph4	47746	snp	G	T	-	CDS_0109	hp	synonymous
Steph3	47923	snp	T	C	-	CDS_0109	hp	synonymous
Steph4	47923	snp	T	C	-	CDS_0109	hp	synonymous
Steph3	47971	snp	C	T	-	CDS_0109	hp	synonymous
Steph4	47971	snp	C	T	-	CDS_0109	hp	synonymous
Steph4	48564	snp	T	C	-	CDS_0111	hp	missense
Steph3	48679	snp	T	C
Steph4	48679	snp	T	C
Steph3	48937	snp	A	G	-	CDS_0112	endolysin	synonymous
Steph3	48953	snp	T	G	-	CDS_0112	endolysin	missense
Steph3	48993	snp	G	T	-	CDS_0112	endolysin	synonymous
Steph3	49043	complex	GTATTGGTAT	ACATTAGTAC	-	CDS_0112	endolysin	missense
Steph3	49066	complex	GTCG	ATCA	-	CDS_0112	endolysin	synonymous
Steph3	49094	complex	AATT	GATG	-	CDS_0112	endolysin	missense
Steph3	49113	snp	G	T	-	CDS_0112	endolysin	missense
Steph3	49136	snp	C	T	-	CDS_0112	endolysin	missense
Steph3	49329	snp	T	C	-	CDS_0112	endolysin	missense
Steph4	49477	snp	G	A	-	CDS_0112	endolysin	synonymous
Steph3	49489	snp	C	G	-	CDS_0112	endolysin	synonymous
Steph4	49489	snp	C	G	-	CDS_0112	endolysin	synonymous
Steph3	49853	snp	C	T	-	CDS_0115	endolysin	synonymous
Steph4	49853	snp	C	T	-	CDS_0115	endolysin	synonymous
Steph3	49961	snp	C	T	-	CDS_0115	endolysin	synonymous
Steph4	49961	snp	C	T	-	CDS_0115	endolysin	synonymous
Steph3	50118	snp	A	G	-	CDS_0115	endolysin	missense
Steph4	50118	snp	A	G	-	CDS_0115	endolysin	missense
Steph3	50139	snp	A	G	-	CDS_0115	endolysin	missense
Steph4	50139	snp	A	G	-	CDS_0115	endolysin	missense
Steph3	50162	snp	T	G	-	CDS_0115	endolysin	synonymous
Steph4	50162	snp	T	G	-	CDS_0115	endolysin	synonymous
Steph3	50192	snp	A	G	-	CDS_0115	endolysin	synonymous
Steph3	50224	snp	G	A	-	CDS_0115	endolysin	synonymous
Steph3	50252	snp	T	C	-	CDS_0115	endolysin	synonymous
Steph3	50355	snp	G	T	-	CDS_0115	endolysin	missense
Steph4	50355	snp	G	T	-	CDS_0115	endolysin	missense
Steph3	50453	complex	TCCG	CCCA	-	CDS_0115	endolysin	synonymous
Steph3	50471	snp	C	T	-	CDS_0115	endolysin	synonymous
Steph4	51003	snp	C	T	-	CDS_0116	holin	missense
Steph3	51866	del	AT	A
Steph3	51890	snp	G	A
Steph3	51952	snp	C	T
Steph4	51952	snp	C	T
Steph4	51960	snp	A	C	-	CDS_0119	hp	missense
Steph3	52019	snp	G	A	-	CDS_0119	hp	missense
Steph4	52044	snp	A	T	-	CDS_0119	hp	missense
Steph3	52050	snp	T	A	-	CDS_0119	hp	missense
Steph3	52089	snp	C	T
Steph3	52112	complex	GG	A
Steph3	52118	complex	CCTG	ACTA
Steph3	52127	snp	C	T
Steph3	52133	snp	T	A
Steph3	52148	snp	C	T
Steph3	52157	snp	G	A
Steph3	52162	snp	T	C
Steph3	52169	complex	TGG	CGA
Steph3	52178	complex	TCCA	GTCG
Steph4	52178	snp	T	G
Steph3	52198	mnp	GT	AC
Steph3	52206	complex	ACAG	GCAA
Steph3	52214	snp	G	A
Steph3	52220	complex	AGGACAG	GGAACGA
Steph3	52231	snp	T	C
Steph3	52250	snp	G	A
Steph3	52262	snp	A	C
Steph3	52301	snp	G	A	+	CDS_0120	hp	missense
Steph3	52320	complex	AA	GT	+	CDS_0120	hp	stop gained
Steph3	52326	snp	A	T	+	CDS_0120	hp	missense
Steph3	52357	complex	CACGTAAATGA	TACATTATGG	+	CDS_0120	hp	frameshift & missense
Steph3	52373	snp	G	A	+	CDS_0120	hp	missense
Steph3	52382	del	CT	C	+	CDS_0120	hp	frameshift
Steph3	52387	ins	C	CT	+	CDS_0120	hp	frameshift
Steph3	52406	ins	T	TA	+	CDS_0120	hp	frameshift
Steph3	52410	del	TA	T	+	CDS_0120	hp	frameshift
Steph3	52418	complex	CAT	AC	+	CDS_0120	hp	frameshift & missense
Steph3	52427	snp	T	C	+	CDS_0120	hp	missense
Steph3	52432	snp	T	A	+	CDS_0120	hp	missense
Steph3	52440	snp	G	T	+	CDS_0120	hp	synonymous
Steph3	52445	snp	A	T	+	CDS_0120	hp	missense
Steph3	52454	complex	TCCA	CCTT	+	CDS_0120	hp	missense
Steph3	52463	snp	T	C	+	CDS_0120	hp	missense
Steph3	52476	snp	C	T	+	CDS_0120	hp	synonymous
Steph3	52488	snp	C	T	+	CDS_0120	hp	synonymous
Steph3	52493	snp	T	A	+	CDS_0120	hp	missense
Steph3	52500	complex	ACCTCTAAAGG	TTCTCAATAGA	+	CDS_0120	hp	stop gained
Steph3	52518	complex	ACTTTA	CTACT	+	CDS_0120	hp	frameshift & stop lost & stop retained & splice region
Steph3	52528	complex	GCTTCCTAA	AAATCTTAC
Steph3	53051	snp	C	A
Steph3	53079	snp	T	C
Steph3	53135	snp	A	G	-	CDS_0123	hp	synonymous
Steph3	53166	complex	CTA	TTG	-	CDS_0123	hp	missense
Steph3	53176	snp	A	T	-	CDS_0123	hp	missense
Steph3	53181	snp	A	T	-	CDS_0123	hp	missense
Steph3	53210	snp	A	T	-	CDS_0123	hp	missense
Steph3	53222	snp	G	A	-	CDS_0123	hp	synonymous
Steph3	53228	snp	A	G	-	CDS_0123	hp	synonymous
Steph3	53235	complex	AC	GT	-	CDS_0123	hp	missense
Steph3	53261	snp	T	C	-	CDS_0123	hp	synonymous
Steph3	53267	snp	G	A	-	CDS_0123	hp	synonymous
Steph3	53288	complex	TACAT	AATAC	-	CDS_0123	hp	missense
Steph3	53297	snp	G	A	-	CDS_0123	hp	synonymous
Steph3	53302	snp	C	T	-	CDS_0123	hp	missense
Steph3	53312	complex	TAA	AAG	-	CDS_0123	hp	synonymous
Steph3	53324	snp	A	G	-	CDS_0123	hp	synonymous
Steph3	53369	snp	G	A	-	CDS_0123	hp	synonymous
Steph3	53419	snp	A	C	-	CDS_0123	hp	missense
Steph3	53426	snp	T	C	-	CDS_0123	hp	synonymous
Steph3	53441	snp	C	T	-	CDS_0123	hp	synonymous
Steph3	53459	snp	T	C	-	CDS_0123	hp	synonymous
Steph3	53484	snp	T	C	-	CDS_0123	hp	missense
Steph3	53500	snp	T	C	-	CDS_0123	hp	missense
Steph3	53514	complex	TTAC	ACAA	-	CDS_0123	hp	missense
Steph3	53544	snp	A	G	-	CDS_0123	hp	missense
Steph3	53563	complex	AG	GT	-	CDS_0123	hp	missense
Steph3	53575	snp	C	T	-	CDS_0123	hp	missense
Steph3	53611	snp	G	T	-	CDS_0123	hp	missense
Steph3	53668	snp	C	T	-	CDS_0123	hp	missense
Steph3	53720	snp	T	A	-	CDS_0123	hp	synonymous
Steph3	53794	complex	TCATATTTCTA	CCAAACTTTG	-	CDS_0123	hp	frameshift & missense
Steph3	53809	complex	GACCTGCCGTAAC	CCTCCAGGGGTGTACT	-	CDS_0123	hp	missense & conservative inframe insertion
Steph3	53829	complex	GACACCAG	TACCCC	-	CDS_0123	hp	frameshift & stop gained
Steph3	53846	complex	TTCATCG	AATATCT	-	CDS_0123	hp	missense
Steph3	53862	complex	AA	TT	-	CDS_0123	hp	missense
Steph3	53884	snp	T	A	-	CDS_0123	hp	missense
Steph3	53909	snp	T	C	-	CDS_0123	hp	synonymous
Steph3	53924	complex	AAT	TAC	-	CDS_0123	hp	missense
Steph3	53944	snp	C	T	-	CDS_0123	hp	missense
Steph3	53951	snp	T	G	-	CDS_0123	hp	synonymous
Steph4	54284	ins	A	AAT
Steph3	54564	snp	G	A	-	CDS_0125	hp	synonymous
Steph3	54674	snp	T	C	-	CDS_0126	hemolysin	missense
Steph1	55167	snp	C	T	-	CDS_0128	hp	missense
Steph3	55167	snp	C	T	-	CDS_0128	hp	missense
Steph4	55167	snp	C	T	-	CDS_0128	hp	missense
Steph3	55755	snp	A	G	+	CDS_0130	membrane protein	synonymous
Steph4	55939	snp	C	T	+	CDS_0130	membrane protein	missense
Steph3	60907	snp	A	G	+	CDS_0141	hp	synonymous
Steph3	63625	snp	A	G
Steph3	64461	snp	T	C	+	CDS_0146	hp	synonymous
Steph3	64479	snp	G	A	+	CDS_0146	hp	synonymous
Steph4	64678	snp	G	T	+	CDS_0146	hp	missense
Steph3	64776	snp	T	C	+	CDS_0146	hp	synonymous
Steph3	64782	complex	AGG	GGA	+	CDS_0146	hp	missense
Steph3	64794	snp	C	T	+	CDS_0146	hp	synonymous
Steph3	64806	complex	GAAA	TAAAGACTCTAAG	+	CDS_0146	hp	missense & conservative inframe insertion
Steph3	64915	snp	A	C	+	CDS_0146	hp	missense
Steph3	65120	snp	C	A	+	CDS_0146	hp	missense
Steph3	65341	snp	G	A	+	CDS_0146	hp	missense
Steph3	65847	snp	C	T	+	CDS_0147	major head protein	synonymous
Steph3	65922	snp	C	T	+	CDS_0147	major head protein	synonymous
Steph3	66075	snp	C	T	+	CDS_0147	major head protein	synonymous
Steph4	66103	snp	G	A	+	CDS_0147	major head protein	missense
Steph3	70571	snp	A	G	+	CDS_0152	hp	missense
Steph3	70587	snp	A	G	+	CDS_0153	hp	missense
Steph3	70592	snp	T	A	+	CDS_0153	hp	missense
Steph3	70605	complex	GTAAT	ATAAC	+	CDS_0153	hp	missense
Steph3	70672	snp	T	C	+	CDS_0153	hp	synonymous
Steph3	71033	snp	C	T	+	CDS_0154	tail sheath	synonymous
Steph3	71105	snp	C	T	+	CDS_0154	tail sheath	synonymous
Steph3	71111	snp	G	A	+	CDS_0154	tail sheath	synonymous
Steph3	71132	snp	T	C	+	CDS_0154	tail sheath	synonymous
Steph3	71364	snp	T	C	+	CDS_0154	tail sheath	synonymous
Steph1	73704	del	AT	A
Steph4	73704	del	AT	A
Steph1	75867	snp	C	A	+	CDS_0164	virion structural protein	missense
Steph3	76499	snp	T	C	+	CDS_0165	tail assembly chaperone	synonymous
Steph3	76662	snp	T	C
Steph3	76674	complex	CGGG	TGGT
Steph3	76695	snp	G	A	+	CDS_0166	RNA polymerase beta subunit	synonymous
Steph4	76791	snp	C	T	+	CDS_0166	RNA polymerase beta subunit	synonymous
Steph3	78072	complex	AATA	GATT	+	CDS_0167	tail associated lysin	synonymous
Steph4	79125	snp	C	T	+	CDS_0167	tail associated lysin	synonymous
Steph1	81919	snp	C	A
Steph3	81919	snp	C	A
Steph4	81919	snp	C	A
Steph3	81924	snp	T	G
Steph3	83355	snp	A	G	+	CDS_0171	tail protein with lysin activity	synonymous
Steph3	83394	snp	T	C	+	CDS_0171	tail protein with lysin activity	synonymous
Steph3	83664	snp	T	A	+	CDS_0171	tail protein with lysin activity	synonymous
Steph3	83724	snp	A	G	+	CDS_0171	tail protein with lysin activity	synonymous
Steph3	83844	snp	G	A	+	CDS_0171	tail protein with lysin activity	synonymous
Steph3	83856	snp	C	T	+	CDS_0171	tail protein with lysin activity	synonymous
Steph3	83931	complex	ATTATCC	GTTAGCT	+	CDS_0171	tail protein with lysin activity	missense
Steph3	83970	snp	T	A	+	CDS_0171	tail protein with lysin activity	synonymous
Steph3	84072	snp	T	C	+	CDS_0171	tail protein with lysin activity	synonymous
Steph3	84078	snp	G	A	+	CDS_0171	tail protein with lysin activity	synonymous
Steph3	84132	snp	G	A	+	CDS_0171	tail protein with lysin activity	synonymous
Steph3	84144	snp	G	A	+	CDS_0171	tail protein with lysin activity	synonymous
Steph3	84192	snp	G	A	+	CDS_0171	tail protein with lysin activity	synonymous
Steph3	84215	snp	A	C	+	CDS_0171	tail protein with lysin activity	missense
Steph3	84285	snp	T	C	+	CDS_0171	tail protein with lysin activity	synonymous
Steph3	84313	snp	A	C	+	CDS_0171	tail protein with lysin activity	missense
Steph3	84363	snp	A	T	+	CDS_0171	tail protein with lysin activity	synonymous
Steph3	84414	snp	T	C	+	CDS_0171	tail protein with lysin activity	synonymous
Steph3	84423	snp	T	C	+	CDS_0171	tail protein with lysin activity	synonymous
Steph3	84442	snp	A	G	+	CDS_0171	tail protein with lysin activity	missense
Steph3	84483	snp	A	T	+	CDS_0171	tail protein with lysin activity	synonymous
Steph3	84984	complex	TGGT	AGGA	+	CDS_0171	tail protein with lysin activity	synonymous
Steph3	85826	snp	C	T	+	CDS_0172	tail protein with lysin activity	synonymous
Steph3	86203	snp	A	G	+	CDS_0172	tail protein with lysin activity	missense
Steph3	86824	snp	G	A	+	CDS_0173	glycerophosphoryl diester phosphodiesterase	synonymous
Steph3	86842	snp	T	C	+	CDS_0173	glycerophosphoryl diester phosphodiesterase	synonymous
Steph3	87660	snp	G	A	+	CDS_0173	glycerophosphoryl diester phosphodiesterase	missense
Steph3	88277	snp	G	A	+	CDS_0173	glycerophosphoryl diester phosphodiesterase	missense
Steph4	88390	snp	G	A	+	CDS_0173	glycerophosphoryl diester phosphodiesterase	missense
Steph3	88986	complex	GT	AC	+	CDS_0174	poly-gamma-glutamate hydrolase	synonymous
Steph3	89004	complex	AC	TT	+	CDS_0174	poly-gamma-glutamate hydrolase	synonymous
Steph3	89016	snp	T	A	+	CDS_0174	poly-gamma-glutamate hydrolase	synonymous
Steph3	89026	snp	G	A	+	CDS_0174	poly-gamma-glutamate hydrolase	missense
Steph3	89031	snp	G	A	+	CDS_0174	poly-gamma-glutamate hydrolase	synonymous
Steph3	89067	snp	T	C	+	CDS_0174	poly-gamma-glutamate hydrolase	synonymous
Steph3	89076	snp	T	C	+	CDS_0174	poly-gamma-glutamate hydrolase	synonymous
Steph3	89088	snp	T	C	+	CDS_0174	poly-gamma-glutamate hydrolase	synonymous
Steph3	89123	snp	A	G	+	CDS_0174	poly-gamma-glutamate hydrolase	missense
Steph3	89133	snp	T	C	+	CDS_0174	poly-gamma-glutamate hydrolase	synonymous
Steph3	89142	mnp	CG	TA	+	CDS_0174	poly-gamma-glutamate hydrolase	missense
Steph3	89169	snp	A	T	+	CDS_0174	poly-gamma-glutamate hydrolase	missense
Steph3	89200	snp	A	T
Steph3	89205	snp	T	A
Steph3	89236	complex	AAACAA	GAAAAG
Steph3	89258	ins	A	ATAG
Steph3	89269	snp	A	G
Steph3	89285	snp	G	T
Steph3	89305	mnp	CT	AA	+	CDS_0175	virion structural protein	missense
Steph3	89318	complex	GCGTGTC	AAGAGTT	+	CDS_0175	virion structural protein	synonymous
Steph3	89333	snp	C	T	+	CDS_0175	virion structural protein	synonymous
Steph3	89345	complex	GGGTGACAAG	AGGAGATAAA	+	CDS_0175	virion structural protein	synonymous
Steph3	89399	snp	A	G	+	CDS_0175	virion structural protein	synonymous
Steph3	89534	snp	C	T	+	CDS_0175	virion structural protein	synonymous
Steph3	89543	snp	T	C	+	CDS_0175	virion structural protein	synonymous
Steph3	89759	snp	G	A	+	CDS_0175	virion structural protein	synonymous
Steph3	89823	snp	T	C	+	CDS_0175	virion structural protein	synonymous
Steph3	89846	snp	A	G	+	CDS_0175	virion structural protein	synonymous
Steph3	89853	snp	T	C	+	CDS_0175	virion structural protein	missense
Steph3	89900	snp	T	A	+	CDS_0175	virion structural protein	missense
Steph3	89945	snp	T	C	+	CDS_0175	virion structural protein	synonymous
Steph3	89963	snp	T	C	+	CDS_0175	virion structural protein	synonymous
Steph3	89973	snp	T	G	+	CDS_0175	virion structural protein	missense
Steph3	89978	snp	C	T	+	CDS_0175	virion structural protein	synonymous
Steph3	89984	complex	CAGA	TAGG	+	CDS_0175	virion structural protein	synonymous
Steph3	90053	complex	AGGGTAC	CGGTTAT	+	CDS_0175	virion structural protein	synonymous
Steph3	90080	snp	C	T	+	CDS_0175	virion structural protein	synonymous
Steph3	90091	snp	C	T	+	CDS_0176	hp	synonymous
Steph3	90097	snp	T	C	+	CDS_0176	hp	synonymous
Steph3	90669	snp	T	C	+	CDS_0177	baseplate protein	synonymous
Steph3	90696	snp	A	T	+	CDS_0177	baseplate protein	missense
Steph3	90711	complex	TAATT	CAATC	+	CDS_0177	baseplate protein	synonymous
Steph3	90726	snp	A	C	+	CDS_0177	baseplate protein	synonymous
Steph3	90756	snp	G	A	+	CDS_0177	baseplate protein	synonymous
Steph3	90786	snp	A	G	+	CDS_0177	baseplate protein	synonymous
Steph3	90792	snp	C	T	+	CDS_0177	baseplate protein	synonymous
Steph3	90810	snp	T	C	+	CDS_0177	baseplate protein	synonymous
Steph3	90822	complex	AGATA	TAATG	+	CDS_0177	baseplate protein	missense
Steph3	90831	complex	TT	AC	+	CDS_0177	baseplate protein	synonymous
Steph3	90840	snp	A	G	+	CDS_0177	baseplate protein	synonymous
Steph3	90846	snp	T	C	+	CDS_0177	baseplate protein	synonymous
Steph3	90877	snp	T	G	+	CDS_0177	baseplate protein	missense
Steph3	90885	snp	A	T	+	CDS_0177	baseplate protein	synonymous
Steph3	90900	snp	G	A	+	CDS_0177	baseplate protein	synonymous
Steph3	90915	complex	CTAT	TTTC	+	CDS_0177	baseplate protein	missense
Steph3	90930	snp	C	T	+	CDS_0177	baseplate protein	synonymous
Steph3	90964	snp	G	A	+	CDS_0177	baseplate protein	missense
Steph3	90969	snp	T	C	+	CDS_0177	baseplate protein	synonymous
Steph3	90997	snp	G	A	+	CDS_0177	baseplate protein	missense
Steph3	91002	snp	T	C	+	CDS_0177	baseplate protein	synonymous
Steph3	91014	snp	A	G	+	CDS_0177	baseplate protein	synonymous
Steph3	91020	snp	A	G	+	CDS_0177	baseplate protein	synonymous
Steph3	91026	snp	G	A	+	CDS_0177	baseplate protein	synonymous
Steph3	91050	snp	A	T	+	CDS_0177	baseplate protein	synonymous
Steph3	91056	snp	A	T	+	CDS_0177	baseplate protein	synonymous
Steph3	91066	complex	GAT	AAC	+	CDS_0177	baseplate protein	missense
Steph3	91078	mnp	AG	GA	+	CDS_0177	baseplate protein	missense
Steph3	91089	snp	G	A	+	CDS_0177	baseplate protein	synonymous
Steph1	93782	snp	A	G	+	CDS_0179	virion structural protein	missense
Steph3	93782	snp	A	G	+	CDS_0179	virion structural protein	missense
Steph4	93782	snp	A	G	+	CDS_0179	virion structural protein	missense
Steph3	95268	snp	G	A	+	CDS_0180	virion structural protein	missense
Steph1	96694	snp	G	T	+	CDS_0181	hp	missense
Steph3	96846	snp	T	C	+	CDS_0181	hp	synonymous
Steph3	96858	snp	T	A	+	CDS_0181	hp	synonymous
Steph3	96867	snp	A	G	+	CDS_0181	hp	synonymous
Steph3	96885	complex	GTCTGTAGTG	ATCCGTTGTA	+	CDS_0181	hp	synonymous
Steph3	96903	snp	T	C	+	CDS_0181	hp	synonymous
Steph3	96915	snp	C	T	+	CDS_0181	hp	synonymous
Steph3	96930	snp	T	C	+	CDS_0181	hp	synonymous
Steph3	96936	complex	TGTG	AATT	+	CDS_0181	hp	missense
Steph3	96948	snp	T	A	+	CDS_0181	hp	synonymous
Steph3	96960	snp	T	A	+	CDS_0181	hp	synonymous
Steph3	96966	snp	T	G	+	CDS_0181	hp	synonymous
Steph3	96984	snp	C	T	+	CDS_0181	hp	synonymous
Steph3	96993	mnp	AC	TT	+	CDS_0181	hp	synonymous
Steph3	97005	complex	ACCG	TCCA	+	CDS_0181	hp	synonymous
Steph3	97017	snp	A	T	+	CDS_0181	hp	synonymous
Steph3	97029	snp	C	T	+	CDS_0181	hp	synonymous
Steph3	97050	complex	AGTA	TGTG	+	CDS_0181	hp	synonymous
Steph3	97074	complex	TGAA	AGAG	+	CDS_0181	hp	synonymous
Steph3	97093	complex	GTAACG	ATTACA	+	CDS_0181	hp	missense
Steph3	97119	snp	G	A	+	CDS_0181	hp	synonymous
Steph3	97125	snp	T	C	+	CDS_0181	hp	synonymous
Steph3	97134	mnp	TA	AC	+	CDS_0181	hp	synonymous
Steph3	97143	complex	AAAT	GAAC	+	CDS_0181	hp	synonymous
Steph3	97173	complex	ACTGGAT	TTTAGAC	+	CDS_0181	hp	synonymous
Steph3	97185	complex	AGCT	GGCA	+	CDS_0181	hp	synonymous
Steph3	97197	snp	T	A	+	CDS_0181	hp	synonymous
Steph3	97203	complex	TCCTC	CCCAT	+	CDS_0181	hp	synonymous
Steph3	97224	snp	A	T	+	CDS_0181	hp	synonymous
Steph3	97236	snp	T	G	+	CDS_0181	hp	synonymous
Steph3	97242	complex	TTCTT	CTCAC	+	CDS_0181	hp	synonymous
Steph3	97255	complex	GCC	TCA	+	CDS_0181	hp	missense
Steph3	97269	snp	C	T	+	CDS_0181	hp	synonymous
Steph3	97281	snp	G	T	+	CDS_0181	hp	synonymous
Steph3	97287	snp	C	A	+	CDS_0181	hp	synonymous
Steph3	98188	snp	G	A	+	CDS_0181	hp	missense
Steph3	99843	snp	C	G	+	CDS_0183	virion structural protein	missense
Steph3	99849	snp	T	C	+	CDS_0183	virion structural protein	synonymous
Steph3	99859	snp	A	G	+	CDS_0183	virion structural protein	missense
Steph3	99882	complex	AGGG	GGGT	+	CDS_0183	virion structural protein	synonymous
Steph3	99891	snp	A	T	+	CDS_0183	virion structural protein	synonymous
Steph3	99906	snp	C	T	+	CDS_0183	virion structural protein	synonymous
Steph3	99918	snp	T	C	+	CDS_0183	virion structural protein	synonymous
Steph3	99969	snp	C	T	+	CDS_0183	virion structural protein	synonymous
Steph3	99984	snp	G	A	+	CDS_0183	virion structural protein	synonymous
Steph3	99997	snp	A	G	+	CDS_0183	virion structural protein	missense
Steph3	100002	complex	TCCAA	CCCAG	+	CDS_0183	virion structural protein	missense
Steph3	100014	complex	ATACGAA	GTATGGC	+	CDS_0183	virion structural protein	missense
Steph3	100032	snp	A	G	+	CDS_0183	virion structural protein	synonymous
Steph3	100065	snp	T	C	+	CDS_0183	virion structural protein	synonymous
Steph3	100074	snp	T	G	+	CDS_0183	virion structural protein	synonymous
Steph3	100080	snp	T	A	+	CDS_0183	virion structural protein	missense
Steph3	100086	complex	TAGTA	AAGTG	+	CDS_0183	virion structural protein	missense
Steph3	100113	snp	T	G	+	CDS_0183	virion structural protein	synonymous
Steph3	100123	complex	AATGACACTTC	GACGATACCTT	+	CDS_0183	virion structural protein	missense
Steph3	101178	snp	G	A	+	CDS_0183	virion structural protein	synonymous
Steph3	101236	mnp	GT	CA	+	CDS_0183	virion structural protein	missense
Steph3	101242	mnp	AGT	TCC	+	CDS_0183	virion structural protein	synonymous
Steph3	101274	complex	AATAGTA	GATTGTT	+	CDS_0183	virion structural protein	missense
Steph3	101311	complex	AG	GA
Steph3	101320	complex	T	AGC
Steph3	101331	snp	A	T	+	CDS_0184	tail fiber protein	synonymous
Steph3	101343	complex	CAAA	TAGT	+	CDS_0184	tail fiber protein	missense
Steph3	101352	complex	GATTGTA	AATAGTT	+	CDS_0184	tail fiber protein	synonymous
Steph3	101368	complex	GATGGCAACGAAA	AAAGGAGATGTGG	+	CDS_0184	tail fiber protein	missense
Steph3	101387	complex	GA	CT	+	CDS_0184	tail fiber protein	missense
Steph3	101394	snp	A	T	+	CDS_0184	tail fiber protein	synonymous
Steph3	101403	snp	T	A	+	CDS_0184	tail fiber protein	synonymous
Steph3	101418	complex	AAGT	CAGC	+	CDS_0184	tail fiber protein	synonymous
Steph3	101427	snp	T	C	+	CDS_0184	tail fiber protein	synonymous
Steph3	101576	snp	A	G	+	CDS_0184	tail fiber protein	missense
Steph3	101751	snp	T	C	+	CDS_0185	tail fiber protein	synonymous
Steph3	101980	snp	C	A	+	CDS_0185	tail fiber protein	synonymous
Steph4	101980	snp	C	A	+	CDS_0185	tail fiber protein	synonymous
Steph4	102193	snp	G	A	+	CDS_0185	tail fiber protein	missense
Steph3	102217	snp	G	A	+	CDS_0185	tail fiber protein	missense
Steph4	102328	snp	G	A	+	CDS_0185	tail fiber protein	missense
Steph4	102436	snp	G	A	+	CDS_0185	tail fiber protein	missense
Steph3	102454	snp	G	T	+	CDS_0185	tail fiber protein	missense
Steph3	102645	snp	C	T	+	CDS_0185	tail fiber protein	synonymous
Steph3	102954	snp	G	A	+	CDS_0185	tail fiber protein	synonymous
Steph3	103318	complex	GTAT	ATAC	+	CDS_0186	DNA helicase	synonymous
Steph3	103363	snp	C	T	+	CDS_0186	DNA helicase	synonymous
Steph3	103369	snp	G	A	+	CDS_0186	DNA helicase	synonymous
Steph3	103378	snp	C	T	+	CDS_0186	DNA helicase	synonymous
Steph3	103387	complex	ACTAC	TCTAT	+	CDS_0186	DNA helicase	synonymous
Steph4	103627	snp	C	A	+	CDS_0186	DNA helicase	synonymous
Steph4	103658	snp	C	T	+	CDS_0186	DNA helicase	synonymous
Steph4	103723	snp	G	A	+	CDS_0186	DNA helicase	synonymous
Steph4	103735	snp	G	A	+	CDS_0186	DNA helicase	synonymous
Steph4	103760	snp	G	A	+	CDS_0186	DNA helicase	missense
Steph4	103789	snp	C	T	+	CDS_0186	DNA helicase	synonymous
Steph4	103795	snp	A	G	+	CDS_0186	DNA helicase	synonymous
Steph4	103876	snp	A	G	+	CDS_0186	DNA helicase	synonymous
Steph4	103933	snp	T	C	+	CDS_0186	DNA helicase	synonymous
Steph4	103943	snp	T	C	+	CDS_0186	DNA helicase	synonymous
Steph3	103962	snp	C	A	+	CDS_0186	DNA helicase	missense
Steph4	103962	snp	C	A	+	CDS_0186	DNA helicase	missense
Steph4	104008	snp	G	A	+	CDS_0186	DNA helicase	synonymous
Steph4	104014	snp	T	C	+	CDS_0186	DNA helicase	synonymous
Steph4	104050	snp	G	T	+	CDS_0186	DNA helicase	synonymous
Steph4	104089	snp	C	T	+	CDS_0186	DNA helicase	synonymous
Steph3	104101	snp	T	C	+	CDS_0186	DNA helicase	synonymous
Steph3	104185	snp	C	T	+	CDS_0186	DNA helicase	synonymous
Steph4	104185	snp	C	T	+	CDS_0186	DNA helicase	synonymous
Steph4	104263	snp	T	C	+	CDS_0186	DNA helicase	synonymous
Steph3	104569	snp	A	G	+	CDS_0186	DNA helicase	synonymous
Steph4	104569	snp	A	G	+	CDS_0186	DNA helicase	synonymous
Steph3	104578	snp	C	A	+	CDS_0186	DNA helicase	synonymous
Steph4	104578	snp	C	A	+	CDS_0186	DNA helicase	synonymous
Steph3	104620	snp	C	T	+	CDS_0186	DNA helicase	synonymous
Steph4	104620	snp	C	T	+	CDS_0186	DNA helicase	synonymous
Steph3	104662	snp	T	C	+	CDS_0186	DNA helicase	synonymous
Steph4	104662	snp	T	C	+	CDS_0186	DNA helicase	synonymous
Steph3	104668	complex	GTTG	ATTA	+	CDS_0186	DNA helicase	synonymous
Steph4	104668	complex	GTTG	ATTA	+	CDS_0186	DNA helicase	synonymous
Steph3	104713	snp	C	T	+	CDS_0186	DNA helicase	synonymous
Steph4	104713	snp	C	T	+	CDS_0186	DNA helicase	synonymous
Steph3	104722	snp	C	T	+	CDS_0186	DNA helicase	synonymous
Steph4	104722	snp	C	T	+	CDS_0186	DNA helicase	synonymous
Steph3	104743	snp	G	A	+	CDS_0186	DNA helicase	synonymous
Steph3	104749	snp	A	T	+	CDS_0186	DNA helicase	synonymous
Steph3	104812	snp	C	T	+	CDS_0186	DNA helicase	synonymous
Steph3	104878	snp	A	G	+	CDS_0186	DNA helicase	synonymous
Steph3	104884	snp	A	G	+	CDS_0186	DNA helicase	synonymous
Steph3	104890	snp	A	T	+	CDS_0186	DNA helicase	synonymous
Steph3	104895	snp	G	A	+	CDS_0186	DNA helicase	missense
Steph3	104988	snp	T	C	+	CDS_0187	HTH DNA binding protein	missense
Steph4	104988	snp	T	C	+	CDS_0187	HTH DNA binding protein	missense
Steph3	105377	snp	C	T	+	CDS_0187	HTH DNA binding protein	synonymous
Steph4	105377	snp	C	T	+	CDS_0187	HTH DNA binding protein	synonymous
Steph3	105592	snp	T	C	+	CDS_0187	HTH DNA binding protein	synonymous
Steph3	105602	snp	G	A	+	CDS_0187	HTH DNA binding protein	missense
Steph4	105602	snp	G	A	+	CDS_0187	HTH DNA binding protein	missense
Steph3	105607	snp	T	C	+	CDS_0187	HTH DNA binding protein	synonymous
Steph4	105607	snp	T	C	+	CDS_0187	HTH DNA binding protein	synonymous
Steph1	105793	snp	C	T	+	CDS_0187	HTH DNA binding protein	synonymous
Steph3	105793	snp	C	T	+	CDS_0187	HTH DNA binding protein	synonymous
Steph4	105793	complex	CTAC	TTAT	+	CDS_0187	HTH DNA binding protein	synonymous
Steph4	105921	snp	G	A	+	CDS_0187	HTH DNA binding protein	missense
Steph3	105955	snp	C	T	+	CDS_0187	HTH DNA binding protein	synonymous
Steph4	105955	snp	C	T	+	CDS_0187	HTH DNA binding protein	synonymous
Steph3	106033	snp	T	C	+	CDS_0187	HTH DNA binding protein	synonymous
Steph4	106033	snp	T	C	+	CDS_0187	HTH DNA binding protein	synonymous
Steph3	106092	snp	G	A	+	CDS_0187	HTH DNA binding protein	missense
Steph4	106092	complex	GAG	AAT	+	CDS_0187	HTH DNA binding protein	missense
Steph3	106109	snp	G	A	+	CDS_0187	HTH DNA binding protein	missense
Steph4	106109	snp	G	A	+	CDS_0187	HTH DNA binding protein	missense
Steph3	106210	snp	C	T	+	CDS_0187	HTH DNA binding protein	synonymous
Steph4	106210	snp	C	T	+	CDS_0187	HTH DNA binding protein	synonymous
Steph3	106257	complex	TACCA	AATCC	+	CDS_0187	HTH DNA binding protein	missense
Steph4	106257	complex	TACCA	AATCC	+	CDS_0187	HTH DNA binding protein	missense
Steph3	106274	snp	C	T	+	CDS_0187	HTH DNA binding protein	synonymous
Steph4	106274	snp	C	T	+	CDS_0187	HTH DNA binding protein	synonymous
Steph4	106281	snp	A	G	+	CDS_0187	HTH DNA binding protein	missense
Steph4	106310	snp	T	C	+	CDS_0187	HTH DNA binding protein	synonymous
Steph3	106345	snp	C	T	+	CDS_0187	HTH DNA binding protein	synonymous
Steph3	106393	snp	T	C	+	CDS_0187	HTH DNA binding protein	synonymous
Steph4	106393	snp	T	C	+	CDS_0187	HTH DNA binding protein	synonymous
Steph4	106457	snp	C	T	+	CDS_0187	HTH DNA binding protein	missense
Steph3	106815	snp	C	T	+	CDS_0188	DnaB-like replicative helicase	synonymous
Steph3	106929	complex	ACAA	GCAG	+	CDS_0188	DnaB-like replicative helicase	synonymous
Steph3	106947	snp	T	C	+	CDS_0188	DnaB-like replicative helicase	synonymous
Steph3	106962	snp	A	T	+	CDS_0188	DnaB-like replicative helicase	synonymous
Steph3	106969	snp	T	C	+	CDS_0188	DnaB-like replicative helicase	synonymous
Steph3	106992	snp	T	C	+	CDS_0188	DnaB-like replicative helicase	synonymous
Steph3	106998	snp	T	G	+	CDS_0188	DnaB-like replicative helicase	synonymous
Steph3	107007	snp	T	C	+	CDS_0188	DnaB-like replicative helicase	synonymous
Steph3	107014	snp	T	C	+	CDS_0188	DnaB-like replicative helicase	missense
Steph3	107029	snp	T	G	+	CDS_0188	DnaB-like replicative helicase	missense
Steph3	107064	snp	T	C	+	CDS_0188	DnaB-like replicative helicase	synonymous
Steph3	107160	snp	C	T	+	CDS_0188	DnaB-like replicative helicase	synonymous
Steph3	107205	snp	C	T	+	CDS_0188	DnaB-like replicative helicase	synonymous
Steph3	107433	snp	C	T	+	CDS_0188	DnaB-like replicative helicase	synonymous
Steph3	107478	snp	C	T	+	CDS_0188	DnaB-like replicative helicase	synonymous
Steph3	107493	snp	C	T	+	CDS_0188	DnaB-like replicative helicase	synonymous
Steph3	107514	snp	A	G	+	CDS_0188	DnaB-like replicative helicase	synonymous
Steph3	107601	snp	A	G	+	CDS_0188	DnaB-like replicative helicase	synonymous
Steph3	107619	snp	C	T	+	CDS_0188	DnaB-like replicative helicase	synonymous
Steph3	107865	mnp	AC	CT	+	CDS_0188	DnaB-like replicative helicase	missense
Steph3	107883	snp	G	A	+	CDS_0188	DnaB-like replicative helicase	synonymous
Steph3	108047	ins	A	AT
Steph3	108062	snp	G	A
Steph3	108084	snp	C	T	+	CDS_0189	hp	synonymous
Steph3	108132	snp	A	G	+	CDS_0189	hp	missense
Steph3	108164	snp	C	T	+	CDS_0189	hp	synonymous
Steph3	108210	snp	A	G	+	CDS_0189	hp	missense
Steph3	108223	snp	A	C	+	CDS_0189	hp	missense
Steph3	108277	snp	G	A	+	CDS_0189	hp	missense
Steph3	108386	snp	C	T	+	CDS_0190	hp	synonymous
Steph3	108513	snp	A	G	+	CDS_0190	hp	missense
Steph3	108715	complex	TATAT	CATAC	+	CDS_0190	hp	missense
Steph3	108951	snp	T	A	+	CDS_0191	SbcD-like subunit of palindrome specific endonuclease	synonymous
Steph1	109089	snp	A	G	+	CDS_0191	SbcD-like subunit of palindrome specific endonuclease	synonymous
Steph1	109157	snp	T	C	+	CDS_0191	SbcD-like subunit of palindrome specific endonuclease	missense
Steph3	109157	snp	T	C	+	CDS_0191	SbcD-like subunit of palindrome specific endonuclease	missense
Steph1	109212	snp	T	C	+	CDS_0191	SbcD-like subunit of palindrome specific endonuclease	synonymous
Steph3	109212	snp	T	C	+	CDS_0191	SbcD-like subunit of palindrome specific endonuclease	synonymous
Steph1	109221	complex	GTAC	ATAT	+	CDS_0191	SbcD-like subunit of palindrome specific endonuclease	synonymous
Steph3	109221	complex	GTACACT	ATATACG	+	CDS_0191	SbcD-like subunit of palindrome specific endonuclease	synonymous
Steph1	109293	complex	ACCG	GCCT	+	CDS_0191	SbcD-like subunit of palindrome specific endonuclease	synonymous
Steph3	109296	complex	GTTG	TTTA	+	CDS_0191	SbcD-like subunit of palindrome specific endonuclease	synonymous
Steph1	109308	complex	AGTA	GGTT	+	CDS_0191	SbcD-like subunit of palindrome specific endonuclease	synonymous
Steph3	109311	snp	A	T	+	CDS_0191	SbcD-like subunit of palindrome specific endonuclease	synonymous
Steph3	109320	snp	A	G	+	CDS_0191	SbcD-like subunit of palindrome specific endonuclease	synonymous
Steph1	109359	snp	G	A	+	CDS_0191	SbcD-like subunit of palindrome specific endonuclease	synonymous
Steph3	109359	snp	G	A	+	CDS_0191	SbcD-like subunit of palindrome specific endonuclease	synonymous
Steph1	109407	snp	T	G	+	CDS_0191	SbcD-like subunit of palindrome specific endonuclease	synonymous
Steph1	109416	snp	T	A	+	CDS_0191	SbcD-like subunit of palindrome specific endonuclease	synonymous
Steph1	109428	snp	C	T	+	CDS_0191	SbcD-like subunit of palindrome specific endonuclease	synonymous
Steph3	109470	snp	T	C	+	CDS_0191	SbcD-like subunit of palindrome specific endonuclease	synonymous
Steph1	109482	snp	G	A	+	CDS_0191	SbcD-like subunit of palindrome specific endonuclease	synonymous
Steph3	109482	snp	G	A	+	CDS_0191	SbcD-like subunit of palindrome specific endonuclease	synonymous
Steph1	109510	snp	T	C	+	CDS_0191	SbcD-like subunit of palindrome specific endonuclease	synonymous
Steph1	109515	snp	G	A	+	CDS_0191	SbcD-like subunit of palindrome specific endonuclease	synonymous
Steph1	109521	snp	C	T	+	CDS_0191	SbcD-like subunit of palindrome specific endonuclease	synonymous
Steph1	109589	snp	A	G	+	CDS_0191	SbcD-like subunit of palindrome specific endonuclease	missense
Steph1	109596	snp	G	A	+	CDS_0191	SbcD-like subunit of palindrome specific endonuclease	synonymous
Steph1	109654	complex	CCC	ACT	+	CDS_0191	SbcD-like subunit of palindrome specific endonuclease	missense
Steph3	109656	snp	C	T	+	CDS_0191	SbcD-like subunit of palindrome specific endonuclease	synonymous
Steph1	109734	snp	C	T	+	CDS_0191	SbcD-like subunit of palindrome specific endonuclease	synonymous
Steph1	109764	snp	A	G	+	CDS_0191	SbcD-like subunit of palindrome specific endonuclease	synonymous
Steph1	109782	snp	G	A	+	CDS_0191	SbcD-like subunit of palindrome specific endonuclease	synonymous
Steph1	109795	snp	A	G	+	CDS_0191	SbcD-like subunit of palindrome specific endonuclease	missense
Steph1	109869	snp	C	T	+	CDS_0191	SbcD-like subunit of palindrome specific endonuclease	synonymous
Steph1	109916	mnp	GT	AC	+	CDS_0191	SbcD-like subunit of palindrome specific endonuclease	missense
Steph1	109929	complex	GTTAT	AATGC	+	CDS_0191	SbcD-like subunit of palindrome specific endonuclease	missense
Steph1	109993	snp	T	C
Steph1	110048	snp	G	C	+	CDS_0192	hp	missense
Steph1	110074	snp	T	A	+	CDS_0192	hp	missense
Steph1	110082	snp	A	G	+	CDS_0192	hp	missense
Steph3	110082	snp	A	G	+	CDS_0192	hp	missense
Steph1	110310	snp	A	G	+	CDS_0192	hp	missense
Steph1	110333	snp	C	T	+	CDS_0192	hp	synonymous
Steph1	110338	snp	A	C	+	CDS_0192	hp	missense
Steph1	110346	snp	A	G	+	CDS_0192	hp	missense
Steph1	110358	snp	G	A	+	CDS_0192	hp	missense
Steph1	110378	snp	C	T	+	CDS_0192	hp	synonymous
Steph1	110396	snp	C	T	+	CDS_0192	hp	synonymous
Steph1	110432	snp	G	A	+	CDS_0193	exonuclease	missense
Steph1	110469	snp	T	C	+	CDS_0193	exonuclease	synonymous
Steph1	110538	snp	T	C	+	CDS_0193	exonuclease	synonymous
Steph1	110544	snp	T	C	+	CDS_0193	exonuclease	synonymous
Steph1	110598	snp	A	G	+	CDS_0193	exonuclease	synonymous
Steph1	110661	snp	T	C	+	CDS_0193	exonuclease	synonymous
Steph1	110683	snp	A	G	+	CDS_0193	exonuclease	missense
Steph1	110707	snp	G	A	+	CDS_0193	exonuclease	missense
Steph1	110715	complex	ATAT	TTAC	+	CDS_0193	exonuclease	synonymous
Steph1	110914	snp	G	A	+	CDS_0193	exonuclease	missense
Steph1	111234	snp	C	T	+	CDS_0193	exonuclease	synonymous
Steph1	111306	snp	C	A	+	CDS_0193	exonuclease	synonymous
Steph1	111318	snp	A	G	+	CDS_0193	exonuclease	synonymous
Steph1	111356	snp	G	A	+	CDS_0193	exonuclease	missense
Steph1	111363	snp	C	A	+	CDS_0193	exonuclease	synonymous
Steph1	111524	snp	C	A	+	CDS_0193	exonuclease	missense
Steph3	111524	snp	C	A	+	CDS_0193	exonuclease	missense
Steph1	111642	snp	A	G	+	CDS_0193	exonuclease	synonymous
Steph1	111663	snp	T	C	+	CDS_0193	exonuclease	synonymous
Steph1	111945	snp	C	T	+	CDS_0193	exonuclease	synonymous
Steph3	112339	snp	A	G
Steph1	112497	snp	T	C	+	CDS_0194	anti-sigma factor	synonymous
Steph3	112497	snp	T	C	+	CDS_0194	anti-sigma factor	synonymous
Steph1	112527	snp	C	T	+	CDS_0194	anti-sigma factor	synonymous
Steph3	112527	snp	C	T	+	CDS_0194	anti-sigma factor	synonymous
Steph1	112560	snp	C	T	+	CDS_0194	anti-sigma factor	synonymous
Steph3	112560	snp	C	T	+	CDS_0194	anti-sigma factor	synonymous
Steph1	112829	snp	C	T	+	CDS_0194	anti-sigma factor	missense
Steph1	113476	complex	GAGAG	AAGAA	+	CDS_0195	DNA primase	missense
Steph3	113476	complex	GAGAG	AAGAA	+	CDS_0195	DNA primase	missense
Steph1	113579	snp	C	T	+	CDS_0195	DNA primase	synonymous
Steph3	113579	snp	C	T	+	CDS_0195	DNA primase	synonymous
Steph1	113585	complex	ACTT	TCTC	+	CDS_0195	DNA primase	synonymous
Steph3	113585	complex	ACTT	TCTC	+	CDS_0195	DNA primase	synonymous
Steph1	113609	snp	T	C	+	CDS_0195	DNA primase	synonymous
Steph3	113609	snp	T	C	+	CDS_0195	DNA primase	synonymous
Steph1	113639	snp	C	T	+	CDS_0195	DNA primase	synonymous
Steph3	113639	snp	C	T	+	CDS_0195	DNA primase	synonymous
Steph1	113648	snp	T	C	+	CDS_0195	DNA primase	synonymous
Steph3	113648	snp	T	C	+	CDS_0195	DNA primase	synonymous
Steph1	113655	snp	A	C	+	CDS_0195	DNA primase	missense
Steph3	113655	snp	A	C	+	CDS_0195	DNA primase	missense
Steph1	113758	snp	G	A	+	CDS_0195	DNA primase	missense
Steph3	113758	snp	G	A	+	CDS_0195	DNA primase	missense
Steph3	114093	snp	G	T	+	CDS_0196	hp	missense
Steph3	114438	snp	G	A	+	CDS_0197	hp	missense
Steph3	114556	snp	A	G	+	CDS_0197	hp	missense
Steph1	114765	snp	G	A	+	CDS_0197	hp	missense
Steph1	114870	snp	G	A	+	CDS_0198	RusA-like Holliday junction resolvase	synonymous
Steph1	114918	snp	A	G	+	CDS_0198	RusA-like Holliday junction resolvase	synonymous
Steph1	114930	snp	C	T	+	CDS_0198	RusA-like Holliday junction resolvase	synonymous
Steph1	114951	snp	T	C	+	CDS_0198	RusA-like Holliday junction resolvase	synonymous
Steph4	115181	ins	G	GAGA	+	CDS_0198	RusA-like Holliday junction resolvase	conservative inframe insertion
Steph3	115539	snp	T	G	+	CDS_0199	flavodoxin	missense
Steph1	115589	snp	T	C	+	CDS_0199	flavodoxin	synonymous
Steph3	115709	snp	A	G	+	CDS_0199	flavodoxin	synonymous
Steph1	115904	snp	A	C	+	CDS_0200	ribonucleotide reductase large subunit	missense
Steph1	115950	complex	TGAAGAT	CGAGGAC	+	CDS_0200	ribonucleotide reductase large subunit	synonymous
Steph1	115984	snp	G	T	+	CDS_0200	ribonucleotide reductase large subunit	missense
Steph1	116025	snp	C	T	+	CDS_0200	ribonucleotide reductase large subunit	synonymous
Steph3	116193	snp	A	G	+	CDS_0200	ribonucleotide reductase large subunit	synonymous
Steph3	116358	snp	T	C	+	CDS_0200	ribonucleotide reductase large subunit	synonymous
Steph1	116408	snp	T	C	+	CDS_0200	ribonucleotide reductase large subunit	missense
Steph3	116408	snp	T	C	+	CDS_0200	ribonucleotide reductase large subunit	missense
Steph4	116408	snp	T	C	+	CDS_0200	ribonucleotide reductase large subunit	missense
Steph3	117046	snp	T	G	+	CDS_0200	ribonucleotide reductase large subunit	missense
Steph3	117404	snp	G	A	+	CDS_0200	ribonucleotide reductase large subunit	missense
Steph3	117501	snp	G	A	+	CDS_0200	ribonucleotide reductase large subunit	synonymous
Steph3	118076	snp	T	C	+	CDS_0201	ribonucleoside diphosphate reductase small subunit	synonymous
Steph3	118154	snp	T	C	+	CDS_0201	ribonucleoside diphosphate reductase small subunit	synonymous
Steph3	118220	snp	G	A	+	CDS_0201	ribonucleoside diphosphate reductase small subunit	synonymous
Steph3	118319	snp	T	C	+	CDS_0201	ribonucleoside diphosphate reductase small subunit	synonymous
Steph3	118337	snp	G	T	+	CDS_0201	ribonucleoside diphosphate reductase small subunit	synonymous
Steph3	118367	snp	G	A	+	CDS_0201	ribonucleoside diphosphate reductase small subunit	synonymous
Steph3	118628	complex	CGGATTA	AGGGTTG	+	CDS_0201	ribonucleoside diphosphate reductase small subunit	synonymous
Steph3	118655	complex	GCAG	ACAA	+	CDS_0201	ribonucleoside diphosphate reductase small subunit	synonymous
Steph3	118696	snp	C	T	+	CDS_0201	ribonucleoside diphosphate reductase small subunit	missense
Steph3	118736	snp	A	T	+	CDS_0201	ribonucleoside diphosphate reductase small subunit	synonymous
Steph3	118742	snp	T	A	+	CDS_0201	ribonucleoside diphosphate reductase small subunit	synonymous
Steph3	118761	snp	C	T	+	CDS_0201	ribonucleoside diphosphate reductase small subunit	synonymous
Steph3	118775	snp	C	A	+	CDS_0201	ribonucleoside diphosphate reductase small subunit	missense
Steph3	118838	snp	C	T	+	CDS_0201	ribonucleoside diphosphate reductase small subunit	synonymous
Steph3	119123	snp	C	T	+	CDS_0202	hp	synonymous
Steph3	119135	snp	C	T	+	CDS_0202	hp	synonymous
Steph3	119217	snp	C	T	+	CDS_0202	hp	synonymous
Steph3	119316	snp	C	T	+	CDS_0202	hp	missense
Steph3	119437	snp	C	T	+	CDS_0203	thioredoxin domain	synonymous
Steph3	119527	snp	C	T	+	CDS_0203	thioredoxin domain	synonymous
Steph3	119629	complex	GGAG	AGAA	+	CDS_0203	thioredoxin domain	synonymous
Steph3	120551	snp	T	C	+	CDS_0205	DNA binding protein	synonymous
Steph3	120608	snp	T	C	+	CDS_0205	DNA binding protein	synonymous
Steph3	120614	snp	C	T	+	CDS_0205	DNA binding protein	synonymous
Steph3	121178	snp	G	A	+	CDS_0206	DNA polymerase	missense
Steph3	121193	snp	A	G	+	CDS_0206	DNA polymerase	missense
Steph1	121195	snp	T	C	+	CDS_0206	DNA polymerase	synonymous
Steph3	121208	snp	T	C	+	CDS_0206	DNA polymerase	synonymous
Steph3	121267	complex	TAAAG	CAAAA	+	CDS_0206	DNA polymerase	missense
Steph3	121276	complex	TTTATCTAACGAACAG	ATTAAGTACTGAAAAT	+	CDS_0206	DNA polymerase	missense
Steph3	121513	snp	C	T	+	CDS_0206	DNA polymerase	synonymous
Steph3	121568	snp	A	G	+	CDS_0206	DNA polymerase	missense
Steph4	121568	snp	A	G	+	CDS_0206	DNA polymerase	missense
Steph3	121660	complex	TGGAA	CGGAC	+	CDS_0206	DNA polymerase	missense
Steph4	121660	complex	TGGAA	CGGAC	+	CDS_0206	DNA polymerase	missense
Steph3	121669	snp	G	A	+	CDS_0206	DNA polymerase	synonymous
Steph4	121669	snp	G	A	+	CDS_0206	DNA polymerase	synonymous
Steph3	121702	snp	A	G	+	CDS_0206	DNA polymerase	synonymous
Steph4	121702	snp	A	G	+	CDS_0206	DNA polymerase	synonymous
Steph3	121712	complex	AATAG	GATAA	+	CDS_0206	DNA polymerase	missense
Steph4	121712	complex	AATAG	GATAA	+	CDS_0206	DNA polymerase	missense
Steph4	121734	snp	C	G	+	CDS_0206	DNA polymerase	missense
Steph3	121819	snp	T	C	+	CDS_0206	DNA polymerase	synonymous
Steph4	121819	snp	T	C	+	CDS_0206	DNA polymerase	synonymous
Steph3	121826	snp	C	T	+	CDS_0206	DNA polymerase	synonymous
Steph4	121826	snp	C	T	+	CDS_0206	DNA polymerase	synonymous
Steph3	121837	snp	G	A	+	CDS_0206	DNA polymerase	synonymous
Steph4	121837	snp	G	A	+	CDS_0206	DNA polymerase	synonymous
Steph3	121876	snp	T	A	+	CDS_0206	DNA polymerase	synonymous
Steph3	121882	snp	A	G	+	CDS_0206	DNA polymerase	synonymous
Steph4	121882	snp	A	G	+	CDS_0206	DNA polymerase	synonymous
Steph3	121900	snp	T	G	+	CDS_0206	DNA polymerase	synonymous
Steph4	121900	snp	T	G	+	CDS_0206	DNA polymerase	synonymous
Steph3	121906	complex	TAAACCT	CACACCG	+	CDS_0206	DNA polymerase	missense
Steph4	121906	complex	TAAACCT	CACACCG	+	CDS_0206	DNA polymerase	missense
Steph3	121921	snp	T	A	+	CDS_0206	DNA polymerase	missense
Steph4	121921	snp	T	A	+	CDS_0206	DNA polymerase	missense
Steph3	121938	complex	AACAAAAG	GTAGAAAA	+	CDS_0206	DNA polymerase	missense
Steph4	121938	complex	AACAAAAG	GTAGAAAA	+	CDS_0206	DNA polymerase	missense
Steph3	121951	snp	A	T	+	CDS_0206	DNA polymerase	synonymous
Steph4	121951	snp	A	T	+	CDS_0206	DNA polymerase	synonymous
Steph3	121957	complex	ATTT	CTTG	+	CDS_0206	DNA polymerase	missense
Steph4	121957	complex	ATTT	CTTG	+	CDS_0206	DNA polymerase	missense
Steph3	121973	complex	GCTAA	TCTAC	+	CDS_0206	DNA polymerase	missense
Steph4	121973	complex	GCTAA	TCTAC	+	CDS_0206	DNA polymerase	missense
Steph3	121996	snp	A	G	+	CDS_0206	DNA polymerase	synonymous
Steph4	121996	snp	A	G	+	CDS_0206	DNA polymerase	synonymous
Steph3	122042	snp	G	A	+	CDS_0206	DNA polymerase	missense
Steph4	122042	snp	G	A	+	CDS_0206	DNA polymerase	missense
Steph3	122059	snp	T	C	+	CDS_0206	DNA polymerase	synonymous
Steph4	122059	snp	T	C	+	CDS_0206	DNA polymerase	synonymous
Steph3	122066	complex	TTA	GTG	+	CDS_0206	DNA polymerase	missense
Steph4	122066	complex	TTA	GTG	+	CDS_0206	DNA polymerase	missense
Steph3	122092	snp	G	A	+	CDS_0206	DNA polymerase	synonymous
Steph4	122092	snp	G	A	+	CDS_0206	DNA polymerase	synonymous
Steph3	122118	complex	ATAT	GTAC	+	CDS_0206	DNA polymerase	missense
Steph4	122118	complex	ATAT	GTAC	+	CDS_0206	DNA polymerase	missense
Steph3	122146	snp	A	T	+	CDS_0206	DNA polymerase	synonymous
Steph4	122146	snp	A	T	+	CDS_0206	DNA polymerase	synonymous
Steph3	122162	snp	C	T	+	CDS_0206	DNA polymerase	synonymous
Steph4	122162	snp	C	T	+	CDS_0206	DNA polymerase	synonymous
Steph3	122182	mnp	TAA	GGG	+	CDS_0206	DNA polymerase	missense
Steph4	122182	mnp	TAA	GGG	+	CDS_0206	DNA polymerase	missense
Steph3	122207	snp	T	G	+	CDS_0206	DNA polymerase	missense
Steph4	122207	snp	T	G	+	CDS_0206	DNA polymerase	missense
Steph3	122218	snp	T	G	+	CDS_0206	DNA polymerase	synonymous
Steph4	122218	snp	T	G	+	CDS_0206	DNA polymerase	synonymous
Steph3	122224	snp	A	G	+	CDS_0206	DNA polymerase	synonymous
Steph4	122224	snp	A	G	+	CDS_0206	DNA polymerase	synonymous
Steph3	122268	complex	TAGCC	CAGCT	+	CDS_0206	DNA polymerase	missense
Steph4	122268	complex	TAGCC	CAGCT	+	CDS_0206	DNA polymerase	missense
Steph3	122289	mnp	AA	GG	+	CDS_0206	DNA polymerase	missense
Steph4	122289	mnp	AA	GG	+	CDS_0206	DNA polymerase	missense
Steph3	122311	snp	C	A	+	CDS_0206	DNA polymerase	synonymous
Steph4	122311	snp	C	A	+	CDS_0206	DNA polymerase	synonymous
Steph3	122323	snp	G	T	+	CDS_0206	DNA polymerase	synonymous
Steph4	122323	snp	G	T	+	CDS_0206	DNA polymerase	synonymous
Steph3	122329	complex	AAGTAGT	TGGTAAG	+	CDS_0206	DNA polymerase	missense
Steph4	122329	complex	AAGTAGT	TGGTAAG	+	CDS_0206	DNA polymerase	missense
Steph3	122363	snp	T	C	+	CDS_0206	DNA polymerase	synonymous
Steph4	122363	snp	T	C	+	CDS_0206	DNA polymerase	synonymous
Steph3	122380	complex	AAGC	TAGT	+	CDS_0206	DNA polymerase	synonymous
Steph4	122380	complex	AAGC	TAGT	+	CDS_0206	DNA polymerase	synonymous
Steph3	122617	complex	TGTT	GGTA	+	CDS_0206	DNA polymerase	synonymous
Steph4	122617	complex	TGTT	GGTA	+	CDS_0206	DNA polymerase	synonymous
Steph3	122635	complex	GAATAAGTACAAT	AGAAAAATATAAC	+	CDS_0206	DNA polymerase	missense
Steph4	122635	complex	GAATAAGTACAAT	AGAAAAATATAAC	+	CDS_0206	DNA polymerase	missense
Steph3	122657	complex	ATTGGA	CTAGGT	+	CDS_0206	DNA polymerase	missense
Steph4	122657	complex	ATTGGA	CTAGGT	+	CDS_0206	DNA polymerase	missense
Steph3	122671	snp	A	G	+	CDS_0206	DNA polymerase	synonymous
Steph4	122671	snp	A	G	+	CDS_0206	DNA polymerase	synonymous
Steph3	122683	complex	AAAATCT	TAAAAAA	+	CDS_0206	DNA polymerase	missense
Steph4	122683	complex	AAAATCT	TAAAAAA	+	CDS_0206	DNA polymerase	missense
Steph3	122705	snp	T	A	+	CDS_0206	DNA polymerase	missense
Steph4	122705	snp	T	A	+	CDS_0206	DNA polymerase	missense
Steph3	122710	complex	AAGT	GAAG	+	CDS_0206	DNA polymerase	missense
Steph4	122710	complex	AAGT	GAAG	+	CDS_0206	DNA polymerase	missense
Steph4	123140	snp	G	A	+	CDS_0206	DNA polymerase	missense
Steph4	123145	complex	AAATC	CAATA	+	CDS_0206	DNA polymerase	missense
Steph3	123166	complex	TCCTG	CCCTA	+	CDS_0206	DNA polymerase	missense
Steph4	123166	complex	TCCTG	CCCTA	+	CDS_0206	DNA polymerase	missense
Steph3	123190	snp	T	A	+	CDS_0206	DNA polymerase	synonymous
Steph4	123190	snp	T	A	+	CDS_0206	DNA polymerase	synonymous
Steph3	123625	snp	C	T	+	CDS_0206	DNA polymerase	synonymous
Steph4	123625	snp	C	T	+	CDS_0206	DNA polymerase	synonymous
Steph3	123644	snp	A	G	+	CDS_0206	DNA polymerase	missense
Steph4	123644	snp	A	G	+	CDS_0206	DNA polymerase	missense
Steph3	124079	snp	G	A	+	CDS_0206	DNA polymerase	missense
Steph3	124137	snp	T	C
Steph3	124188	snp	G	A	+	CDS_0207	hp	synonymous
Steph3	124243	snp	T	C	+	CDS_0207	hp	synonymous
Steph3	124257	snp	G	A	+	CDS_0207	hp	synonymous
Steph3	124287	snp	A	G	+	CDS_0207	hp	synonymous
Steph3	124311	snp	T	C	+	CDS_0207	hp	synonymous
Steph3	124638	snp	C	T
Steph3	124800	snp	C	T	+	CDS_0208	hp	synonymous
Steph3	124908	snp	A	G	+	CDS_0208	hp	synonymous
Steph3	124984	snp	T	C	+	CDS_0208	hp	synonymous
Steph3	124995	snp	A	T	+	CDS_0208	hp	synonymous
Steph3	125274	mnp	CG	TA	+	CDS_0208	hp	missense
Steph3	125574	mnp	GA	AC	+	CDS_0208	hp	missense
Steph3	125631	snp	C	T	+	CDS_0208	hp	synonymous
Steph3	125637	snp	G	A	+	CDS_0208	hp	synonymous
Steph3	125664	complex	AAAT	GAAC	+	CDS_0208	hp	synonymous
Steph3	125692	snp	C	T	+	CDS_0208	hp	missense
Steph3	125702	snp	A	C	+	CDS_0208	hp	missense
Steph3	125713	snp	T	C	+	CDS_0208	hp	missense
Steph3	125730	snp	A	G	+	CDS_0208	hp	synonymous
Steph3	125745	complex	GCAAC	ACAAG	+	CDS_0208	hp	missense
Steph3	125769	snp	G	A	+	CDS_0208	hp	synonymous
Steph3	125987	snp	C	A
Steph4	126225	snp	G	T	+	CDS_0209	UvsX-like recombinase	synonymous
Steph4	126240	snp	T	G	+	CDS_0209	UvsX-like recombinase	synonymous
Steph3	127212	snp	T	G	+	CDS_0209	UvsX-like recombinase	missense
Steph3	127275	snp	A	G	+	CDS_0210	hp	missense
Steph3	127398	snp	G	A	+	CDS_0210	hp	missense
Steph3	127749	snp	A	T	+	CDS_0211	RNA polymerase sigma factor	missense
Steph3	127764	snp	T	C	+	CDS_0211	RNA polymerase sigma factor	synonymous
Steph3	127902	snp	G	A	+	CDS_0211	RNA polymerase sigma factor	synonymous
Steph3	127935	snp	G	A	+	CDS_0211	RNA polymerase sigma factor	synonymous
Steph3	127963	snp	T	C	+	CDS_0211	RNA polymerase sigma factor	synonymous
Steph3	128029	snp	T	C	+	CDS_0211	RNA polymerase sigma factor	synonymous
Steph3	128041	snp	C	T	+	CDS_0211	RNA polymerase sigma factor	synonymous
Steph3	128053	snp	C	T	+	CDS_0211	RNA polymerase sigma factor	synonymous
Steph3	128097	snp	C	T	+	CDS_0211	RNA polymerase sigma factor	synonymous
Steph3	128106	complex	TGAAT	CGAAG	+	CDS_0211	RNA polymerase sigma factor	missense
Steph3	128197	snp	C	T	+	CDS_0211	RNA polymerase sigma factor	missense
Steph3	128226	snp	C	T	+	CDS_0211	RNA polymerase sigma factor	synonymous
Steph3	128346	snp	A	G	+	CDS_0213	holin	synonymous
Steph3	128491	snp	T	C	+	CDS_0213	holin	synonymous
Steph3	128669	ins	T	TA	+	CDS_0213	holin	frameshift
Steph3	128784	snp	G	A	+	CDS_0214	Ig domain containing protein	synonymous
Steph3	128848	snp	T	C	+	CDS_0214	Ig domain containing protein	synonymous
Steph3	129102	snp	C	T	+	CDS_0214	Ig domain containing protein	synonymous
Steph3	129110	snp	A	G	+	CDS_0214	Ig domain containing protein	missense
Steph3	129135	snp	T	C	+	CDS_0214	Ig domain containing protein	synonymous
Steph3	129177	snp	T	C	+	CDS_0214	Ig domain containing protein	synonymous
Steph3	129390	ins	C	CT
Steph3	129898	snp	A	G	+	CDS_0216	hp	missense
Steph3	129913	snp	G	A	+	CDS_0216	hp	missense
Steph1	129955	snp	G	A	+	CDS_0216	hp	missense
Steph3	130159	snp	A	T	+	CDS_0216	hp	missense
Steph3	130167	snp	A	G	+	CDS_0216	hp	synonymous
Steph3	130173	snp	C	T	+	CDS_0216	hp	synonymous
Steph3	130185	snp	C	T	+	CDS_0216	hp	synonymous
Steph3	130643	snp	T	C	+	CDS_0217	exonuclease	synonymous
Steph3	130657	snp	G	A	+	CDS_0217	exonuclease	missense
Steph3	130667	snp	T	C	+	CDS_0217	exonuclease	synonymous
Steph3	130685	snp	A	G	+	CDS_0217	exonuclease	synonymous
Steph3	131673	snp	A	G	+	CDS_0217	exonuclease	missense
Steph3	132501	snp	T	G	+	CDS_0219	hp	synonymous
Steph3	132570	snp	G	A	+	CDS_0219	hp	synonymous
Steph3	132591	snp	T	C	+	CDS_0219	hp	synonymous
Steph3	132618	snp	A	C	+	CDS_0219	hp	synonymous
Steph3	132633	snp	A	G	+	CDS_0219	hp	synonymous
Steph3	132640	snp	A	G	+	CDS_0219	hp	missense
Steph3	132693	snp	G	A	+	CDS_0220	hp	missense
Steph3	132703	snp	A	G	+	CDS_0220	hp	synonymous
Steph3	132736	snp	G	A	+	CDS_0220	hp	synonymous
Steph3	132762	snp	T	C	+	CDS_0220	hp	missense
Steph3	132778	snp	T	C	+	CDS_0220	hp	synonymous
Steph3	132790	snp	C	T	+	CDS_0220	hp	synonymous
Steph3	132796	snp	A	G	+	CDS_0220	hp	synonymous
Steph3	132805	snp	T	C	+	CDS_0220	hp	synonymous
Steph3	132832	snp	C	T	+	CDS_0220	hp	synonymous
Steph3	132850	snp	C	T	+	CDS_0220	hp	synonymous
Steph3	132886	snp	G	A	+	CDS_0220	hp	synonymous
Steph3	132919	snp	C	T	+	CDS_0220	hp	synonymous
Steph3	132950	snp	G	A	+	CDS_0220	hp	missense
Steph3	132975	snp	T	C	+	CDS_0220	hp	missense
Steph3	132992	snp	T	C	+	CDS_0220	hp	synonymous
Steph3	133009	snp	T	C	+	CDS_0220	hp	synonymous
Steph3	133069	snp	T	C	+	CDS_0220	hp	synonymous
Steph3	133093	snp	T	G	+	CDS_0220	hp	missense
Steph3	133099	complex	TCCTTAT	CCCATAC	+	CDS_0220	hp	synonymous
Steph3	133120	snp	T	A	+	CDS_0220	hp	synonymous
Steph3	133186	snp	G	A	+	CDS_0220	hp	synonymous
Steph3	133219	snp	A	C	+	CDS_0220	hp	synonymous
Steph3	133411	snp	A	G	+	CDS_0221	hp	missense
Steph3	133417	complex	ACG	CAA	+	CDS_0221	hp	missense
Steph3	133466	snp	C	T	+	CDS_0221	hp	synonymous
Steph3	133538	snp	C	T	+	CDS_0221	hp	synonymous
Steph3	133569	snp	G	A	+	CDS_0221	hp	missense
Steph4	133611	snp	G	A	+	CDS_0221	hp	missense
Steph3	133628	complex	TATTGGTGTG	CACAGGTATA	+	CDS_0221	hp	missense
Steph3	133655	snp	T	C	+	CDS_0221	hp	synonymous
Steph3	133697	complex	CAGG	TAGA	+	CDS_0221	hp	synonymous
Steph3	133721	snp	C	T	+	CDS_0221	hp	synonymous
Steph3	133757	snp	G	A	+	CDS_0221	hp	synonymous
Steph3	133825	complex	GTTA	ATTC	+	CDS_0221	hp	missense
Steph3	133975	snp	C	T	+	CDS_0222	hp	synonymous
Steph3	133980	mnp	CA	TT	+	CDS_0222	hp	missense
Steph3	133990	complex	AG	GA	+	CDS_0222	hp	missense
Steph3	134005	snp	A	G	+	CDS_0222	hp	synonymous
Steph3	134011	snp	C	T	+	CDS_0222	hp	synonymous
Steph3	134041	snp	A	G	+	CDS_0222	hp	synonymous
Steph3	134051	snp	A	G	+	CDS_0222	hp	missense
Steph3	134089	snp	A	T	+	CDS_0222	hp	synonymous
Steph3	134314	snp	A	G	+	CDS_0222	hp	synonymous
Steph3	134325	snp	T	C	+	CDS_0222	hp	missense
Steph3	134348	snp	T	C	+	CDS_0222	hp	synonymous
Steph3	134360	snp	T	C	+	CDS_0222	hp	synonymous
Steph3	134395	snp	A	G	+	CDS_0222	hp	synonymous
Steph3	134414	snp	T	C	+	CDS_0222	hp	synonymous
Steph3	134804	snp	G	T	+	CDS_0223	membrane protein	missense
Steph3	134841	snp	G	A	+	CDS_0223	membrane protein	synonymous
Steph3	134868	snp	C	T	+	CDS_0223	membrane protein	synonymous
Steph3	135015	snp	C	T	+	CDS_0223	membrane protein	synonymous
Steph3	135171	snp	G	A	+	CDS_0223	membrane protein	synonymous
Steph3	135318	snp	G	A
Steph3	135329	snp	A	G
Steph3	135446	snp	T	C	+	CDS_0224	hp	synonymous
Steph3	135451	snp	A	C	+	CDS_0224	hp	stop lost & splice region
Steph3	135470	snp	G	A
Steph3	136198	snp	A	G	+	CDS_0225	hp	synonymous
Steph3	136259	snp	C	T	+	CDS_0225	hp	synonymous
Steph3	136828	complex	GAATG	TAATA	+	CDS_0226	virion structural protein	missense
Steph3	136847	snp	G	A
Steph3	136903	snp	A	G	+	CDS_0227	DNA binding protein	synonymous
Steph3	136972	snp	C	T	+	CDS_0227	DNA binding protein	synonymous
Steph3	137101	complex	GAAT	AAAC	+	CDS_0227	DNA binding protein	synonymous
Steph3	137115	snp	A	G	+	CDS_0227	DNA binding protein	missense
Steph3	137132	snp	T	G	+	CDS_0227	DNA binding protein	missense
Steph3	137137	snp	T	C	+	CDS_0227	DNA binding protein	synonymous
Steph3	137144	complex	GACGATAC	AATGATGT	+	CDS_0227	DNA binding protein	missense
Steph3	137478	snp	C	T	+	CDS_0228	hp	synonymous
Steph1	137513	snp	A	G	+	CDS_0228	hp	missense
Steph3	137513	snp	A	G	+	CDS_0228	hp	missense
Steph4	137513	snp	A	G	+	CDS_0228	hp	missense
Steph3	137520	snp	C	T	+	CDS_0228	hp	synonymous
Steph3	137736	snp	A	G	+	CDS_0228	hp	synonymous
Steph3	137750	snp	A	C	+	CDS_0228	hp	missense
Steph3	138009	snp	T	C	+	CDS_0228	hp	synonymous
Steph3	138019	snp	G	T	+	CDS_0228	hp	missense
Steph3	138055	complex	TTTTA	GTTTG
Steph3	138253	snp	A	T	+	CDS_0229	hp	synonymous
Steph3	138323	snp	A	G	+	CDS_0229	hp	missense
Steph3	138334	snp	T	G	+	CDS_0229	hp	synonymous
Steph3	138346	snp	A	G	+	CDS_0229	hp	synonymous
Steph3	138410	snp	G	A	+	CDS_0229	hp	missense
Steph3	138448	snp	C	T	+	CDS_0229	hp	synonymous
Steph3	138764	snp	G	A	+	CDS_0230	hp	synonymous
Steph3	138779	snp	A	G	+	CDS_0230	hp	synonymous
Steph3	138785	snp	G	A	+	CDS_0230	hp	synonymous
Steph3	138800	complex	TAGG	GAGA	+	CDS_0230	hp	synonymous
Steph3	138809	snp	C	T	+	CDS_0230	hp	synonymous
Steph3	138820	complex	AAGATAGTA	GAAGTTGTG	+	CDS_0231	hp	missense
Steph3	138837	complex	CTATTAC	TTACTAT	+	CDS_0231	hp	synonymous
Steph3	138858	snp	A	G	+	CDS_0231	hp	synonymous
Steph3	138987	complex	CA	ACC	+	CDS_0231	hp	frameshift & missense
Steph3	139250	snp	A	G	+	CDS_0232	hp	missense
Steph3	139268	snp	G	T	+	CDS_0232	hp	missense
Steph3	139304	snp	A	C	+	CDS_0232	hp	missense
Steph4	139456	snp	G	A	+	CDS_0233	hp	missense
Steph3	139464	snp	T	C	+	CDS_0233	hp	synonymous
Steph4	139464	complex	TGAAG	CGAAA	+	CDS_0233	hp	missense
Steph3	139474	snp	T	C	+	CDS_0233	hp	synonymous
Steph3	139479	complex	CCAGT	TAAAA	+	CDS_0233	hp	missense
Steph3	139488	snp	A	T	+	CDS_0233	hp	synonymous
Steph3	139575	snp	T	C	+	CDS_0233	hp	synonymous
Steph3	139585	snp	T	C	+	CDS_0233	hp	synonymous
Steph4	139585	snp	T	C	+	CDS_0233	hp	synonymous
Steph3	139986	snp	A	G	+	CDS_0234	hp	synonymous
Steph3	140115	snp	A	G	+	CDS_0234	hp	synonymous
Steph3	140123	snp	A	G	+	CDS_0234	hp	missense
Steph3	140130	snp	T	C	+	CDS_0234	hp	synonymous
Steph3	140188	snp	A	G	+	CDS_0234	hp	missense
Steph3	140253	snp	C	T	+	CDS_0234	hp	synonymous
Steph3	140561	snp	G	A	+	CDS_0235	hp	synonymous
Steph3	140612	snp	T	G	+	CDS_0235	hp	missense
Steph3	140621	snp	T	A	+	CDS_0235	hp	synonymous
Steph3	140636	snp	A	C	+	CDS_0235	hp	synonymous
Steph3	140691	complex	GT	AC	+	CDS_0235	hp	missense
Steph3	140699	complex	TTTAATC	ACTCATA	+	CDS_0235	hp	synonymous
Steph3	140726	snp	A	G	+	CDS_0235	hp	synonymous
Steph3	140735	snp	T	A	+	CDS_0235	hp	synonymous
Steph3	140747	complex	AATA	GATT	+	CDS_0235	hp	synonymous
Steph3	140768	snp	G	A	+	CDS_0235	hp	synonymous
Steph3	140780	snp	G	A	+	CDS_0235	hp	synonymous
Steph3	140786	snp	T	G	+	CDS_0235	hp	missense
Steph3	140792	snp	A	C	+	CDS_0235	hp	synonymous
Steph3	140804	snp	T	C	+	CDS_0235	hp	synonymous
Steph3	140809	complex	GTTTGATTG	AATTACTTA	+	CDS_0235	hp	missense
Steph3	140826	snp	G	A	+	CDS_0235	hp	missense
Steph3	140831	snp	C	T	+	CDS_0235	hp	synonymous
Steph3	140852	snp	C	T	+	CDS_0235	hp	synonymous
Steph3	140880	snp	C	T	+	CDS_0235	hp	synonymous
Steph3	140891	snp	C	T	+	CDS_0235	hp	synonymous
Steph3	140910	complex	TCAGAA	GTTGAG	+	CDS_0235	hp	missense
Steph3	140925	snp	T	G
Steph3	140969	snp	A	G
Steph3	140974	snp	A	C
Steph3	140992	snp	T	G	+	CDS_0236	membrane protein	missense
Steph3	141022	snp	A	G	+	CDS_0236	membrane protein	synonymous
Steph3	141040	snp	A	G	+	CDS_0236	membrane protein	synonymous
Steph1	141134	snp	A	G	+	CDS_0236	membrane protein	missense
Steph4	141134	snp	A	G	+	CDS_0236	membrane protein	missense
Steph3	141281	snp	A	C	+	CDS_0236	membrane protein	missense
Steph1	28760	complex	CT	AC	+	CDS_0066	hp	missense
Steph3	28760	complex	CT	AC	+	CDS_0066	hp	missense
Steph1	28773	complex	GTATATG	AATAAAA	+	CDS_0066	hp	missense
Steph3	28773	complex	GTATATG	AATAAAA	+	CDS_0066	hp	missense
Steph4	28774	complex	TAT	AGA	+	CDS_0066	hp	missense
Steph1	28786	complex	GT	AG	+	CDS_0066	hp	missense
Steph3	28786	complex	GT	AG	+	CDS_0066	hp	missense
[truncated: 41 more rows]

## Sheet: S9 DF_Hits
Table S9. Defense systems hits from PADLOC and DefenseFinder.
DefenseFinder								PADLOC
Bacterial isolate	Internal ID	Name	hit i eval	hit score	hit profile coverage	hit seq coverage		Bacterial isolate_contig	Internal ID	Name	Target coverage	HMM name	HMM coverage
C063334 4/9	G11	Abi2__Abi_2	3.8e-27	92800	0.983	0.555		C063334 4/9_contig_1	G11_contig_1	PD-T4-6	0.72	PD-T4-6_WP_011718859.1	0.865
C063334 4/9	G11	Kiwa__KwaB	8.5e-30	101300	0.930	0.966		C063334 4/9_contig_3	G11_contig_3	AbiD	0.801	AbiD	0.848
C063334 4/9	G11	Kiwa__KwaA	2.9e-24	82800	0.927	0.929		C063334 4/9_contig_7	G11_contig_7	kiwa	0.976	KwaB_00003	0.96
C063334 4/9	G11	RM_Type_II__Type_II_REases	4.7e-69	231000	1565	1000		C063334 4/9_contig_7	G11_contig_7	kiwa	0.908	KwaA_00008	0.972
C063334 4/9	G11	RM_Type_II__Type_II_MTases	1.1e-107	357600	0.978	0.592		C063334 4/9_contig_8	G11_contig_8	RM_type_II	0.923	REase_II_00116	0.915
C063334 4/9	G11	MazEF__MazF	3.3e-12	43400	0.856	0.875		C063334 4/9_contig_8	G11_contig_8	RM_type_II	0.983	MTase_II_00065	0.993
C063334 4/9	G11	MazEF__MazE	9.8e-08	29100	0.938	0.915		C069208 4/6_contig_10	G13_contig_10	PD-Lambda-1	0.875	PD-Lambda-1_WP_005960421.1	0.774
C069208 4/6	G13	Abi2__Abi_2	3.6e-27	92800	0.983	0.555		C069208 4/6_contig_3	G13_contig_3	PD-T4-6	0.72	PD-T4-6_WP_011718859.1	0.865
C069208 4/6	G13	RM__Type_I_MTases	3.1e-181	600700	0.980	0.988		C069208 4/6_contig_4	G13_contig_4	RM_type_I	0.994	MTase_I_00002	0.538
C069208 4/6	G13	RM__Type_I_S	4.4e-60	200900	0.472	0.971		C069208 4/6_contig_4	G13_contig_4	RM_type_I	0.946	Specificity_I_00113	0.946
C069208 4/6	G13	RM__Type_I_REases	8e-254	842400	0.993	0.979		C069208 4/6_contig_4	G13_contig_4	RM_type_I	0.996	REase_I_00001	0.992
C069208 4/6	G13	PD-Lambda-1__PD-Lambda-1	5.3e-102	339100	0.783	0.864		C069208 4/6_contig_4	G13_contig_4	AbiD	0.801	AbiD	0.848
C067396 4/6	G14	Abi2__Abi_2	3.7e-27	92800	0.983	0.555		C069208 4/6_contig_5	G13_contig_5	RM_type_IV	0.999	mREase_IV_00004	0.998
C067396 4/6	G14	RM_Type_IIG__Type_IIG	1.2e-140	467800	0.663	0.950		C069208 4/6_contig_5	G13_contig_5	PDC-S07	0.962	PDC-S07_WP_110056698.1	0.941
C067396 4/6	G14	PD-Lambda-1__PD-Lambda-1	2.4e-102	340200	0.783	0.862		C067396 4/6_contig_12	G14_contig_12	AbiD	0.801	AbiD	0.848
C064217 3/10	G15	Abi2__Abi_2	3.8e-27	92800	0.983	0.555		C067396 4/6_contig_13	G14_contig_13	PD-Lambda-1	0.871	PD-Lambda-1_WP_005960421.1	0.798
C064217 3/10	G15	RM__Type_I_REases	3.9e-192	638200	0.930	0.974		C067396 4/6_contig_3	G14_contig_3	PD-T4-6	0.72	PD-T4-6_WP_011718859.1	0.865
C064217 3/10	G15	RM__Type_I_MTases	4e-178	590500	0.992	0.981		C067396 4/6_contig_4	G14_contig_4	RM_type_IV	0.999	mREase_IV_00004	0.998
C064217 3/10	G15	RM__Type_I_S	2.5e-45	152400	0.535	0.953		C067396 4/6_contig_4	G14_contig_4	PDC-S07	0.962	PDC-S07_WP_110056698.1	0.941
C064217 3/10	G15	PD-Lambda-1__PD-Lambda-1	4e-102	339600	0.781	0.862		C067396 4/6_contig_6	G14_contig_6	DMS_other	0.498	MTase_I_00004	0.603
C067296 2/6	G26	Abi2__Abi_2	3.7e-27	92800	0.983	0.555		C067396 4/6_contig_6	G14_contig_6	DMS_other	0.55	Specificity_II_00002	0.56
C067296 2/6	G26	RM_Type_IIG__Type_IIG	1.2e-140	467800	0.663	0.950		C064217 3/10_contig_1	G15_contig_1	PD-Lambda-1	0.882	PD-Lambda-1_WP_005960421.1	0.78
C067296 2/6	G26	PD-Lambda-1__PD-Lambda-1	2.4e-102	340200	0.783	0.862		C064217 3/10_contig_1	G15_contig_1	PD-T4-6	0.718	PD-T4-6_WP_011718859.1	0.863
C064217 2/10	G27	Abi2__Abi_2	3.8e-27	92800	0.983	0.555		C064217 3/10_contig_2	G15_contig_2	AbiD	0.801	AbiD	0.848
C064217 2/10	G27	RM__Type_I_REases	3.8e-192	638200	0.930	0.974		C064217 3/10_contig_2	G15_contig_2	RM_type_I	0.997	REase_I_00009	0.994
C064217 2/10	G27	RM__Type_I_MTases	4e-178	590500	0.992	0.981		C064217 3/10_contig_2	G15_contig_2	RM_type_I	0.596	Specificity_I_00021	0.759
C064217 2/10	G27	RM__Type_I_S	2.5e-45	152400	0.535	0.953		C064217 3/10_contig_2	G15_contig_2	RM_type_I	0.913	MTase_I_00005	0.562
C064217 2/10	G27	PD-Lambda-1__PD-Lambda-1	4e-102	339600	0.781	0.862		C064217 3/10_contig_2	G15_contig_2	RM_type_I	0.998	Specificity_I_00114	0.993
ATCC 12228	JCT0036	AbiJ__AbiJ	1.6e-10	37900	0.662	0.756		C064217 3/10_contig_2	G15_contig_2	PDC-S50	0.995	PDC-S50_WP_014253608.1	0.984
ATCC 12228	JCT0036	Abi2__Abi_2	3.8e-27	92800	0.983	0.555		C064217 3/10_contig_2	G15_contig_2	PDC-S61	0.992	PDC-S61_WP_206767125.1	0.984
GRE26	JCT0047	cas1_I_II_III_IV_V_VI_5	2.1e-96	319400	0.996	0.920		C064217 3/10_contig_4	G15_contig_4	RM_type_IV	0.999	mREase_IV_00004	0.998
GRE26	JCT0047	cas2_I_II_III_IV_V_VI_1	2.1e-27	92400	0.989	0.941		C064217 3/10_contig_4	G15_contig_4	PDC-S07	0.962	PDC-S07_WP_110056698.1	0.941
GRE26	JCT0047	cas10_III-A_1	8e-214	709000	0.998	0.845		C067296 2/6_contig_13	G26_contig_13	PD-Lambda-1	0.871	PD-Lambda-1_WP_005960421.1	0.798
GRE26	JCT0047	csm2gr11_III-A_1	5.5e-26	88400	1000	0.681		C067296 2/6_contig_2	G26_contig_2	AbiD	0.801	AbiD	0.848
GRE26	JCT0047	csm3gr7_III-A_1	6.6e-84	278100	0.991	0.958		C067296 2/6_contig_2	G26_contig_2	DMS_other	0.498	MTase_I_00004	0.603
GRE26	JCT0047	csm4gr5_III-A_3	4.2e-51	171100	0.971	0.990		C067296 2/6_contig_2	G26_contig_2	DMS_other	0.55	Specificity_II_00002	0.56
GRE26	JCT0047	csm5gr7_III-A_4	2.7e-12	43500	0.471	0.535		C067296 2/6_contig_3	G26_contig_3	PD-T4-6	0.72	PD-T4-6_WP_011718859.1	0.865
GRE26	JCT0047	csm6_III_2	2.6e-171	566400	1000	0.855		C067296 2/6_contig_6	G26_contig_6	PDC-S07	0.962	PDC-S07_WP_110056698.1	0.941
GRE26	JCT0047	cas6_I_II_III_IV_V_VI_7	6.4e-28	95600	0.990	0.820		C067296 2/6_contig_6	G26_contig_6	RM_type_IV	0.999	mREase_IV_00004	0.998
GRE26	JCT0047	RloC__RloC	2.3e-94	314600	0.974	0.902		C064217 2/10_contig_1	G27_contig_1	PD-T4-6	0.718	PD-T4-6_WP_011718859.1	0.863
GRE26	JCT0047	AbiQ__AbiQ	7.1e-37	123800	0.930	0.858		C064217 2/10_contig_10	G27_contig_10	PD-Lambda-1	0.882	PD-Lambda-1_WP_005960421.1	0.78
99-1352	JCT0048	AbiQ__AbiQ	7.1e-37	123800	0.930	0.858		C064217 2/10_contig_2	G27_contig_2	AbiD	0.801	AbiD	0.848
99-1352	JCT0048	AbiU__AbiU	4e-125	415600	0.986	0.987		C064217 2/10_contig_2	G27_contig_2	RM_type_I	0.997	REase_I_00009	0.994
DAR1907	JCT0051	Abi2__Abi_2	4.3e-27	92800	0.983	0.555		C064217 2/10_contig_2	G27_contig_2	RM_type_I	0.596	Specificity_I_00021	0.759
DAR1907	JCT0051	Kiwa__KwaA	3.3e-24	82800	0.927	0.929		C064217 2/10_contig_2	G27_contig_2	RM_type_I	0.913	MTase_I_00005	0.562
DAR1907	JCT0051	Kiwa__KwaB	9.6e-30	101300	0.930	0.966		C064217 2/10_contig_2	G27_contig_2	RM_type_I	0.998	Specificity_I_00114	0.993
DAR1907	JCT0051	AbiQ__AbiQ	8.1e-37	123800	0.930	0.858		C064217 2/10_contig_2	G27_contig_2	PDC-S50	0.995	PDC-S50_WP_014253608.1	0.984
DAR1907	JCT0051	RM__Type_I_MTases	7.4e-181	599700	0.979	0.986		C064217 2/10_contig_2	G27_contig_2	PDC-S61	0.992	PDC-S61_WP_206767125.1	0.984
DAR1907	JCT0051	RM__Type_I_S	1.4e-63	212700	0.475	0.974		C064217 2/10_contig_4	G27_contig_4	RM_type_IV	0.999	mREase_IV_00004	0.998
DAR1907	JCT0051	RM__Type_I_REases	2.2e-255	847800	0.993	0.979		C064217 2/10_contig_4	G27_contig_4	PDC-S07	0.962	PDC-S07_WP_110056698.1	0.941
DAR1104	JCT0052	RloC__RloC	1.6e-94	315200	0.974	0.902		ATCC 12228_contig_1	JCT0036_contig_1	PDC-S50	0.992	PDC-S50_WP_014253608.1	0.974
DAR1104	JCT0052	Abi2__Abi_2	4e-27	92800	0.983	0.555		ATCC 12228_contig_1	JCT0036_contig_1	PD-T4-6	0.72	PD-T4-6_WP_011718859.1	0.865
DAR1104	JCT0052	RM__Type_I_REases	2e-255	847800	0.993	0.979		ATCC 12228_contig_1	JCT0036_contig_1	RM_type_IV	0.999	mREase_IV_00004	0.998
DAR1104	JCT0052	RM__Type_I_S	1.3e-63	212700	0.475	0.974		ATCC 12228_contig_1	JCT0036_contig_1	PDC-S07	0.962	PDC-S07_WP_110056698.1	0.941
DAR1104	JCT0052	RM__Type_I_MTases	6.8e-181	599700	0.979	0.986		ATCC 12228_contig_1	JCT0036_contig_1	ppl	0.913	Ppl_00001	0.908
DAR1153	JCT0053	cas1_I_II_III_IV_V_VI_5	2.2e-96	319400	0.996	0.920		ATCC 12228_contig_1	JCT0036_contig_1	AbiD	0.801	AbiD	0.848
DAR1153	JCT0053	cas2_I_II_III_IV_V_VI_1	2.2e-27	92400	0.989	0.941		GRE26_contig_1	JCT0047_contig_1	RM_type_IV	0.999	mREase_IV_00004	0.998
DAR1153	JCT0053	cas10_III-A_1	8.4e-214	709000	0.998	0.845		GRE26_contig_1	JCT0047_contig_1	PDC-S07	0.962	PDC-S07_WP_110056698.1	0.941
DAR1153	JCT0053	csm2gr11_III-A_1	5.8e-26	88400	1000	0.681		GRE26_contig_1	JCT0047_contig_1	PDC-S06	0.994	PDC-S06_WP_106028275.1	0.993
DAR1153	JCT0053	csm3gr7_III-A_1	7e-84	278100	0.991	0.958		GRE26_contig_1	JCT0047_contig_1	cas_type_III-A	0.997	Cas1_IIIa_WP_000655858.1	0.997
DAR1153	JCT0053	csm4gr5_III-A_3	4.4e-51	171100	0.971	0.990		GRE26_contig_1	JCT0047_contig_1	cas_type_III-A	0.98	Cas2_IIIa_Cas2_IIIa	0.977
DAR1153	JCT0053	csm5gr7_III-A_4	2.8e-12	43500	0.471	0.535		GRE26_contig_1	JCT0047_contig_1	cas_type_III-A	0.996	Cas10_IIIa_WP_087192840.1	0.997
DAR1153	JCT0053	csm6_III_2	2.7e-171	566400	1000	0.855		GRE26_contig_1	JCT0047_contig_1	cas_type_III-A	0.681	cas_TM1810_Csm2	0.99
DAR1153	JCT0053	cas6_I_II_III_IV_V_VI_7	6.7e-28	95600	0.990	0.820		GRE26_contig_1	JCT0047_contig_1	cas_type_III-A	0.944	cd09684	0.985
DAR1153	JCT0053	Abi2__Abi_2	4e-27	92800	0.983	0.555		GRE26_contig_1	JCT0047_contig_1	cas_type_III-A	0.97	cas5_csm4	0.987
DAR1153	JCT0053	Paris_II_merge__AAA_21_DUF4435	4.6e-95	316400	0.923	0.749		GRE26_contig_1	JCT0047_contig_1	cas_type_III-A	0.756	pfam03787	0.983
DAR1153	JCT0053	RM__Type_I_REases	1.6e-193	642900	0.927	0.971		GRE26_contig_1	JCT0047_contig_1	cas_type_III-A	0.853	cas_csm6	0.997
DAR1153	JCT0053	RM__Type_I_MTases	2.3e-179	594700	0.992	0.981		GRE26_contig_1	JCT0047_contig_1	cas_type_III-A	0.988	Cas6_IIIa_WP_087192841.1	0.992
DAR1153	JCT0053	RM__Type_I_S	1.1e-21	74700	0.545	0.957		GRE26_contig_1	JCT0047_contig_1	Uzume	0.877	Uzume__UzuA	0.878
DAR1267	JCT0054	cas6_I_II_III_IV_V_VI_7	8.2e-28	95600	0.990	0.820		GRE26_contig_2	JCT0047_contig_2	AbiQ	0.863	AbiQ	0.981
DAR1267	JCT0054	csm6_III_2	3.3e-171	566400	1000	0.855		99-1352_contig_1	JCT0048_contig_1	AbiQ	0.863	AbiQ	0.981
DAR1267	JCT0054	csm5gr7_III-A_4	3.4e-12	43500	0.471	0.535		99-1352_contig_2	JCT0048_contig_2	AbiU	0.985	AbiU	0.994
DAR1267	JCT0054	csm4gr5_III-A_3	5.4e-51	171100	0.971	0.990		99-1352_contig_4	JCT0048_contig_4	RM_type_IV	0.999	mREase_IV_00004	0.998
DAR1267	JCT0054	csm3gr7_III-A_1	8.6e-84	278100	0.991	0.958		99-1352_contig_4	JCT0048_contig_4	PDC-S07	0.962	PDC-S07_WP_110056698.1	0.941
DAR1267	JCT0054	csm2gr11_III-A_1	7.1e-26	88400	1000	0.681		DAR1907_contig_1	JCT0051_contig_1	AbiD	0.801	AbiD	0.848
DAR1267	JCT0054	cas10_III-A_1	1e-213	709000	0.998	0.845		DAR1907_contig_1	JCT0051_contig_1	PD-T4-6	0.72	PD-T4-6_WP_011718859.1	0.865
DAR1267	JCT0054	cas2_I_II_III_IV_V_VI_1	2.7e-27	92400	0.989	0.941		DAR1907_contig_1	JCT0051_contig_1	kiwa	0.908	KwaA_00008	0.972
DAR1267	JCT0054	cas1_I_II_III_IV_V_VI_5	2.7e-96	319400	0.996	0.920		DAR1907_contig_1	JCT0051_contig_1	kiwa	0.976	KwaB_00003	0.96
DAR1267	JCT0054	Abi2__Abi_2	4.9e-27	92800	0.983	0.555		DAR1907_contig_1	JCT0051_contig_1	RM_type_IV	0.999	mREase_IV_00004	0.998
DAR1267	JCT0054	Paris_II_merge__AAA_21_DUF4435	5.6e-95	316400	0.923	0.749		DAR1907_contig_1	JCT0051_contig_1	PDC-S07	0.962	PDC-S07_WP_110056698.1	0.941
DAR1267	JCT0054	RM__Type_I_S	1.4e-21	74700	0.545	0.957		DAR1907_contig_1	JCT0051_contig_1	PDC-S61	0.992	PDC-S61_WP_206767125.1	0.984
DAR1267	JCT0054	RM__Type_I_MTases	2.8e-179	594700	0.992	0.981		DAR1907_contig_1	JCT0051_contig_1	RM_type_I	0.99	MTase_I_00002	0.535
DAR1267	JCT0054	RM__Type_I_REases	2e-193	642900	0.927	0.971		DAR1907_contig_1	JCT0051_contig_1	RM_type_I	0.601	Specificity_I_00113	0.641
DAR1267	JCT0054	RM__Type_I_S	1.1e-44	150100	0.563	0.968		DAR1907_contig_1	JCT0051_contig_1	RM_type_I	0.996	REase_I_00001	0.992
DAR1267	JCT0054	RM__Type_I_MTases	7.5e-180	596600	0.992	0.981		DAR1907_contig_2	JCT0051_contig_2	AbiQ	0.863	AbiQ	0.981
DAR1267	JCT0054	RM__Type_I_REases	3.4e-193	642100	0.927	0.971		DAR1104_contig_1	JCT0052_contig_1	PDC-S06	0.994	PDC-S06_WP_106028275.1	0.993
DAR1268	JCT0055	cas1_I_II_III_IV_V_VI_5	2e-96	319400	0.996	0.920		DAR1104_contig_3	JCT0052_contig_3	AbiD	0.801	AbiD	0.848
DAR1268	JCT0055	cas2_I_II_III_IV_V_VI_1	2.1e-27	92400	0.989	0.941		DAR1104_contig_3	JCT0052_contig_3	RM_type_I	0.996	REase_I_00001	0.992
DAR1268	JCT0055	cas10_III-A_1	7.7e-214	709000	0.998	0.845		DAR1104_contig_3	JCT0052_contig_3	RM_type_I	0.601	Specificity_I_00113	0.641
DAR1268	JCT0055	csm2gr11_III-A_1	5.4e-26	88400	1000	0.681		DAR1104_contig_3	JCT0052_contig_3	RM_type_I	0.99	MTase_I_00002	0.535
DAR1268	JCT0055	csm3gr7_III-A_1	6.4e-84	278100	0.991	0.958		DAR1104_contig_3	JCT0052_contig_3	PDC-S61	0.992	PDC-S61_WP_206767125.1	0.984
DAR1268	JCT0055	csm4gr5_III-A_3	4e-51	171100	0.971	0.990		DAR1104_contig_3	JCT0052_contig_3	ppl	0.913	Ppl_00001	0.908
DAR1268	JCT0055	csm5gr7_III-A_4	2.6e-12	43500	0.471	0.535		DAR1104_contig_3	JCT0052_contig_3	PDC-S07	0.962	PDC-S07_WP_110056698.1	0.941
DAR1268	JCT0055	csm6_III_2	2.5e-171	566400	1000	0.855		DAR1104_contig_3	JCT0052_contig_3	RM_type_IV	0.999	mREase_IV_00004	0.998
DAR1268	JCT0055	cas6_I_II_III_IV_V_VI_7	6.2e-28	95600	0.990	0.820		DAR1104_contig_3	JCT0052_contig_3	PD-T4-6	0.72	PD-T4-6_WP_011718859.1	0.865
DAR1268	JCT0055	Abi2__Abi_2	3.7e-27	92800	0.983	0.555		DAR1153_contig_2	JCT0053_contig_2	AbiD	0.801	AbiD	0.848
DAR1268	JCT0055	AbiJ__AbiJ	4.1e-11	39800	0.613	0.695		DAR1153_contig_2	JCT0053_contig_2	RM_type_I	0.997	REase_I_00009	0.994
DAR1374	JCT0057	cas6_I_II_III_IV_V_VI_7	6.2e-28	95600	0.990	0.820		DAR1153_contig_2	JCT0053_contig_2	RM_type_I	0.915	MTase_I_00005	0.564
DAR1374	JCT0057	csm6_III_2	2.5e-171	566400	1000	0.855		DAR1153_contig_2	JCT0053_contig_2	RM_type_I	0.997	Specificity_I_00114	0.993
DAR1374	JCT0057	csm5gr7_III-A_4	2.6e-12	43500	0.471	0.535		DAR1153_contig_2	JCT0053_contig_2	cas_type_other	0.87	shah_acc_0037	0.981
DAR1374	JCT0057	csm4gr5_III-A_3	4e-51	171100	0.971	0.990		DAR1153_contig_2	JCT0053_contig_2	cas_type_III-A	0.997	Cas1_IIIa_WP_000655858.1	0.997
DAR1374	JCT0057	csm3gr7_III-A_1	6.5e-84	278100	0.991	0.958		DAR1153_contig_2	JCT0053_contig_2	cas_type_III-A	0.98	Cas2_IIIa_Cas2_IIIa	0.977
DAR1374	JCT0057	csm2gr11_III-A_1	5.4e-26	88400	1000	0.681		DAR1153_contig_2	JCT0053_contig_2	cas_type_III-A	0.996	Cas10_IIIa_WP_087192840.1	0.997
DAR1374	JCT0057	cas10_III-A_1	7.7e-214	709000	0.998	0.845		DAR1153_contig_2	JCT0053_contig_2	cas_type_III-A	0.681	cas_TM1810_Csm2	0.99
DAR1374	JCT0057	cas2_I_II_III_IV_V_VI_1	2.1e-27	92400	0.989	0.941		DAR1153_contig_2	JCT0053_contig_2	cas_type_III-A	0.944	cd09684	0.985
DAR1374	JCT0057	cas1_I_II_III_IV_V_VI_5	2e-96	319400	0.996	0.920		DAR1153_contig_2	JCT0053_contig_2	cas_type_III-A	0.97	cas5_csm4	0.987
DAR1374	JCT0057	AbiJ__AbiJ	4.1e-11	39800	0.613	0.695		DAR1153_contig_2	JCT0053_contig_2	cas_type_III-A	0.756	pfam03787	0.983
DAR1374	JCT0057	Abi2__Abi_2	3.7e-27	92800	0.983	0.555		DAR1153_contig_2	JCT0053_contig_2	cas_type_III-A	0.853	cas_csm6	0.997
DAR1835	JCT0058	cas6_I_II_III_IV_V_VI_7	8.1e-28	95600	0.990	0.820		DAR1153_contig_2	JCT0053_contig_2	cas_type_III-A	0.988	Cas6_IIIa_WP_087192841.1	0.992
DAR1835	JCT0058	csm6_III_2	3.3e-171	566400	1000	0.855		DAR1153_contig_2	JCT0053_contig_2	Uzume	0.877	Uzume__UzuA	0.878
DAR1835	JCT0058	csm5gr7_III-A_4	3.4e-12	43500	0.471	0.535		DAR1153_contig_2	JCT0053_contig_2	ppl	0.913	Ppl_00001	0.908
DAR1835	JCT0058	csm4gr5_III-A_3	5.3e-51	171100	0.971	0.990		DAR1153_contig_2	JCT0053_contig_2	PDC-S07	0.977	PDC-S07_WP_110056698.1	0.941
DAR1835	JCT0058	csm3gr7_III-A_1	8.4e-84	278100	0.991	0.958		DAR1153_contig_2	JCT0053_contig_2	RM_type_IV	0.999	mREase_IV_00004	0.998
DAR1835	JCT0058	csm2gr11_III-A_1	7e-26	88400	1000	0.681		DAR1267_contig_12	JCT0054_contig_12	RM_type_I	0.998	Specificity_I_00114	0.993
DAR1835	JCT0058	cas10_III-A_1	1e-213	709000	0.998	0.845		DAR1267_contig_12	JCT0054_contig_12	RM_type_I	0.915	MTase_I_00005	0.564
DAR1835	JCT0058	cas2_I_II_III_IV_V_VI_1	2.7e-27	92400	0.989	0.941		DAR1267_contig_12	JCT0054_contig_12	RM_type_I	0.997	REase_I_00009	0.994
DAR1835	JCT0058	cas1_I_II_III_IV_V_VI_5	2.6e-96	319400	0.996	0.920		DAR1267_contig_2	JCT0054_contig_2	Uzume	0.877	Uzume__UzuA	0.878
DAR1835	JCT0058	Abi2__Abi_2	4.8e-27	92800	0.983	0.555		DAR1267_contig_2	JCT0054_contig_2	cas_type_III-A	0.988	Cas6_IIIa_WP_087192841.1	0.992
DAR1835	JCT0058	Paris_II_merge__AAA_21_DUF4435	5.6e-95	316400	0.923	0.749		DAR1267_contig_2	JCT0054_contig_2	cas_type_III-A	0.853	cas_csm6	0.997
DAR1835	JCT0058	RM__Type_I_S	1.4e-21	74700	0.545	0.957		DAR1267_contig_2	JCT0054_contig_2	cas_type_III-A	0.756	pfam03787	0.983
DAR1835	JCT0058	RM__Type_I_MTases	2.8e-179	594700	0.992	0.981		DAR1267_contig_2	JCT0054_contig_2	cas_type_III-A	0.97	cas5_csm4	0.987
DAR1835	JCT0058	RM__Type_I_REases	2e-193	642900	0.927	0.971		DAR1267_contig_2	JCT0054_contig_2	cas_type_III-A	0.944	cd09684	0.985
DAR1835	JCT0058	RM__Type_I_REases	3.3e-193	642100	0.927	0.971		DAR1267_contig_2	JCT0054_contig_2	cas_type_III-A	0.681	cas_TM1810_Csm2	0.99
DAR1835	JCT0058	RM__Type_I_MTases	7.4e-180	596600	0.992	0.981		DAR1267_contig_2	JCT0054_contig_2	cas_type_III-A	0.996	Cas10_IIIa_WP_087192840.1	0.997
DAR1835	JCT0058	RM__Type_I_S	1e-44	150100	0.563	0.968		DAR1267_contig_2	JCT0054_contig_2	cas_type_III-A	0.98	Cas2_IIIa_Cas2_IIIa	0.977
DAR1888	JCT0059	RloC__RloC	1.6e-94	315200	0.974	0.902		DAR1267_contig_2	JCT0054_contig_2	cas_type_III-A	0.997	Cas1_IIIa_WP_000655858.1	0.997
DAR1888	JCT0059	Abi2__Abi_2	4.1e-27	92800	0.983	0.555		DAR1267_contig_2	JCT0054_contig_2	cas_type_other	0.87	shah_acc_0037	0.981
DAR1888	JCT0059	RM__Type_I_REases	2e-255	847800	0.993	0.979		DAR1267_contig_2	JCT0054_contig_2	RM_type_I	0.997	Specificity_I_00114	0.993
DAR1888	JCT0059	RM__Type_I_S	1.3e-63	212700	0.475	0.974		DAR1267_contig_2	JCT0054_contig_2	RM_type_I	0.915	MTase_I_00005	0.564
DAR1888	JCT0059	RM__Type_I_MTases	7e-181	599700	0.979	0.986		DAR1267_contig_2	JCT0054_contig_2	RM_type_I	0.997	REase_I_00009	0.994
NCIMB 8558	JCT0087	RM_Type_II__Type_II_REases	3.9e-51	171600	1324	0.983		DAR1267_contig_20	JCT0054_contig_20	RM_type_IV	0.999	mREase_IV_00004	0.998
NCIMB 8558	JCT0087	RM_Type_II__Type_II_MTases	8.8e-197	650900	1085	0.959		DAR1267_contig_20	JCT0054_contig_20	PDC-S07	0.977	PDC-S07_WP_110056698.1	0.941
NCIMB 8558	JCT0087	SEFIR__bSEFIR	3.7e-66	221400	0.796	0.943		DAR1267_contig_20	JCT0054_contig_20	ppl	0.913	Ppl_00001	0.908
17Y000025	JCT0192	RloC__RloC	5.3e-87	290200	0.894	0.899		DAR1267_contig_3	JCT0054_contig_3	PDC-S61	0.992	PDC-S61_WP_206767125.1	0.984
17Y000025	JCT0192	RM__Type_I_REases	5.5e-255	846200	0.993	0.979		DAR1267_contig_5	JCT0054_contig_5	PD-T4-6	0.719	PD-T4-6_WP_011718859.1	0.863
17Y000025	JCT0192	RM__Type_I_S	1.3e-47	159800	0.418	0.881		DAR1267_contig_8	JCT0054_contig_8	AbiD	0.801	AbiD	0.848
17Y000025	JCT0192	RM__Type_I_MTases	2.5e-181	601100	0.979	0.986		DAR1268_contig_2	JCT0055_contig_2	AbiD	0.801	AbiD	0.848
17Y000025	JCT0192	RM__Type_I_REases	2.1e-255	847600	0.993	0.979		DAR1268_contig_2	JCT0055_contig_2	PDC-S50	0.992	PDC-S50_WP_014253608.1	0.974
17Y000025	JCT0192	RM__Type_I_S	3.4e-48	161200	0.573	0.967		DAR1268_contig_2	JCT0055_contig_2	cas_type_III-A	0.997	Cas1_IIIa_WP_000655858.1	0.997
17Y000025	JCT0192	RM__Type_I_MTases	2.9e-181	600900	0.980	0.988		DAR1268_contig_2	JCT0055_contig_2	cas_type_III-A	0.98	Cas2_IIIa_Cas2_IIIa	0.977
17Y001110	JCT0193	Abi2__Abi_2	3.6e-27	92800	0.983	0.555		DAR1268_contig_2	JCT0055_contig_2	cas_type_III-A	0.996	Cas10_IIIa_WP_087192840.1	0.997
17Y001110	JCT0193	RloC__RloC	5.8e-38	128000	0.588	0.831		DAR1268_contig_2	JCT0055_contig_2	cas_type_III-A	0.681	cas_TM1810_Csm2	0.99
17Y001110	JCT0193	AbiQ__AbiQ	6.7e-37	123800	0.930	0.858		DAR1268_contig_2	JCT0055_contig_2	cas_type_III-A	0.944	cd09684	0.985
17Y001219	JCT0194	Abi2__Abi_2	4.2e-27	92800	0.983	0.555		DAR1268_contig_2	JCT0055_contig_2	cas_type_III-A	0.97	cas5_csm4	0.987
17Y001219	JCT0194	AbiG__AbiGii	7.7e-09	32300	0.877	0.874		DAR1268_contig_2	JCT0055_contig_2	cas_type_III-A	0.756	pfam03787	0.983
17Y001219	JCT0194	AbiG__AbiGi	1.2e-58	196000	0.962	0.978		DAR1268_contig_2	JCT0055_contig_2	cas_type_III-A	0.853	cas_csm6	0.997
17Y001219	JCT0194	RM__Type_I_S	9.1e-45	150100	0.563	0.968		DAR1268_contig_2	JCT0055_contig_2	cas_type_III-A	0.988	Cas6_IIIa_WP_087192841.1	0.992
17Y001219	JCT0194	RM__Type_I_MTases	6.4e-180	596600	0.992	0.981		DAR1268_contig_2	JCT0055_contig_2	Uzume	0.877	Uzume__UzuA	0.878
17Y001219	JCT0194	RM__Type_I_REases	2.9e-193	642100	0.927	0.971		DAR1268_contig_2	JCT0055_contig_2	ppl	0.913	Ppl_00001	0.908
17Y001219	JCT0194	RM__Type_I_MTases	1.2e-180	599000	0.979	0.986		DAR1268_contig_2	JCT0055_contig_2	PDC-S07	0.977	PDC-S07_WP_110056698.1	0.941
17Y001219	JCT0194	RM__Type_I_S	7.4e-57	190500	0.465	0.960		DAR1268_contig_2	JCT0055_contig_2	RM_type_IV	0.999	mREase_IV_00004	0.998
17Y001219	JCT0194	RM__Type_I_REases	5.1e-254	843200	0.993	0.979		DAR1374_contig_1	JCT0057_contig_1	RM_type_IV	0.999	mREase_IV_00004	0.998
17Y001272	JCT0195	cas10_III-A_1	4.9e-214	709600	0.998	0.845		DAR1374_contig_1	JCT0057_contig_1	PDC-S07	0.977	PDC-S07_WP_110056698.1	0.941
17Y001272	JCT0195	cas2_I_II_III_IV_V_VI_1	2e-27	92400	0.989	0.941		DAR1374_contig_1	JCT0057_contig_1	ppl	0.913	Ppl_00001	0.908
17Y001272	JCT0195	cas1_I_II_III_IV_V_VI_5	4.5e-97	321500	0.996	0.920		DAR1374_contig_1	JCT0057_contig_1	Uzume	0.877	Uzume__UzuA	0.878
17Y001272	JCT0195	csm5gr7_III-A_4	1.2e-11	41200	0.455	0.526		DAR1374_contig_1	JCT0057_contig_1	cas_type_III-A	0.988	Cas6_IIIa_WP_087192841.1	0.992
17Y001272	JCT0195	csm4gr5_III-A_3	2.7e-51	171600	0.971	0.990		DAR1374_contig_1	JCT0057_contig_1	cas_type_III-A	0.853	cas_csm6	0.997
17Y001272	JCT0195	csm3gr7_III-A_1	1.8e-83	276500	0.991	0.958		DAR1374_contig_1	JCT0057_contig_1	cas_type_III-A	0.756	pfam03787	0.983
17Y001272	JCT0195	Abi2__Abi_2	3.5e-27	92800	0.983	0.555		DAR1374_contig_1	JCT0057_contig_1	cas_type_III-A	0.97	cas5_csm4	0.987
17Y001272	JCT0195	RM__Type_I_REases	0.0	1071100	0.978	0.981		DAR1374_contig_1	JCT0057_contig_1	cas_type_III-A	0.944	cd09684	0.985
17Y001272	JCT0195	RM__Type_I_S	1.1e-50	170100	0.507	0.984		DAR1374_contig_1	JCT0057_contig_1	cas_type_III-A	0.681	cas_TM1810_Csm2	0.99
17Y001272	JCT0195	RM__Type_I_MTases	3.7e-192	637000	0.932	0.807		DAR1374_contig_1	JCT0057_contig_1	cas_type_III-A	0.996	Cas10_IIIa_WP_087192840.1	0.997
17Y000448	JCT0196	Abi2__Abi_2	3.7e-27	92800	0.983	0.555		DAR1374_contig_1	JCT0057_contig_1	cas_type_III-A	0.98	Cas2_IIIa_Cas2_IIIa	0.977
17Y000396	JCT0198	Abi2__Abi_2	3.6e-27	92800	0.983	0.555		DAR1374_contig_1	JCT0057_contig_1	cas_type_III-A	0.997	Cas1_IIIa_WP_000655858.1	0.997
17Y000396	JCT0198	RM_Type_II__Type_II_REases	9.5e-25	85200	1168	0.966		DAR1374_contig_1	JCT0057_contig_1	PDC-S50	0.992	PDC-S50_WP_014253608.1	0.974
17Y000396	JCT0198	RM_Type_II__Type_II_MTases	3.3e-07	26900	0.582	0.716		DAR1374_contig_1	JCT0057_contig_1	AbiD	0.801	AbiD	0.848
17Y000396	JCT0198	RM_Type_II__Type_II_MTases	2.3e-106	353100	0.975	0.988		DAR1835_contig_14	JCT0058_contig_14	AbiD	0.801	AbiD	0.848
17Y000396	JCT0198	AbiK__AbiK	4.2e-207	686600	0.993	0.986		DAR1835_contig_2	JCT0058_contig_2	RM_type_IV	0.999	mREase_IV_00004	0.998
17Y000349	JCT0199	cas1_I_II_III_IV_V_VI_5	4.6e-97	321500	0.996	0.920		DAR1835_contig_2	JCT0058_contig_2	PDC-S07	0.977	PDC-S07_WP_110056698.1	0.941
17Y000349	JCT0199	cas2_I_II_III_IV_V_VI_1	2e-27	92400	0.989	0.941		DAR1835_contig_2	JCT0058_contig_2	ppl	0.913	Ppl_00001	0.908
17Y000349	JCT0199	cas10_III-A_1	5.1e-214	709600	0.998	0.845		DAR1835_contig_22	JCT0058_contig_22	RM_type_I	0.997	REase_I_00009	0.994
17Y000349	JCT0199	csm2gr11_III-A_1	5.3e-26	88400	1000	0.681		DAR1835_contig_22	JCT0058_contig_22	RM_type_I	0.915	MTase_I_00005	0.564
17Y000349	JCT0199	csm3gr7_III-A_1	1.9e-83	276500	0.991	0.958		DAR1835_contig_22	JCT0058_contig_22	RM_type_I	0.998	Specificity_I_00114	0.993
17Y000349	JCT0199	csm4gr5_III-A_3	2.8e-51	171600	0.971	0.990		DAR1835_contig_22	JCT0058_contig_22	PDC-S61	0.992	PDC-S61_WP_206767125.1	0.984
17Y000349	JCT0199	csm5gr7_III-A_4	1.2e-11	41200	0.455	0.526		DAR1835_contig_8	JCT0058_contig_8	Uzume	0.877	Uzume__UzuA	0.878
17Y000349	JCT0199	csm6_III_2	1.6e-166	550600	1000	0.855		DAR1835_contig_8	JCT0058_contig_8	cas_type_III-A	0.988	Cas6_IIIa_WP_087192841.1	0.992
17Y000349	JCT0199	cas6_I_II_III_IV_V_VI_7	4.5e-27	92800	0.990	0.820		DAR1835_contig_8	JCT0058_contig_8	cas_type_III-A	0.853	cas_csm6	0.997
17Y000349	JCT0199	Abi2__Abi_2	3.3e-27	93000	0.983	0.572		DAR1835_contig_8	JCT0058_contig_8	cas_type_III-A	0.756	pfam03787	0.983
17Y000349	JCT0199	AbiQ__AbiQ	6.8e-37	123800	0.930	0.858		DAR1835_contig_8	JCT0058_contig_8	cas_type_III-A	0.97	cas5_csm4	0.987
17Y000349	JCT0199	RM__Type_I_REases	0.0	1071100	0.978	0.981		DAR1835_contig_8	JCT0058_contig_8	cas_type_III-A	0.944	cd09684	0.985
17Y000349	JCT0199	RM__Type_I_S	1.1e-50	170100	0.507	0.984		DAR1835_contig_8	JCT0058_contig_8	cas_type_III-A	0.681	cas_TM1810_Csm2	0.99
17Y000349	JCT0199	RM__Type_I_MTases	3.8e-192	637000	0.932	0.807		DAR1835_contig_8	JCT0058_contig_8	cas_type_III-A	0.996	Cas10_IIIa_WP_087192840.1	0.997
17Y000349	JCT0199	RM__Type_I_MTases	1.1e-181	602200	0.979	0.986		DAR1835_contig_8	JCT0058_contig_8	cas_type_III-A	0.98	Cas2_IIIa_Cas2_IIIa	0.977
17Y000349	JCT0199	RM__Type_I_S	3e-66	221300	0.473	0.971		DAR1835_contig_8	JCT0058_contig_8	cas_type_III-A	0.997	Cas1_IIIa_WP_000655858.1	0.997
17Y000349	JCT0199	RM__Type_I_REases	9.9e-256	848700	0.993	0.979		DAR1835_contig_8	JCT0058_contig_8	cas_type_other	0.87	shah_acc_0037	0.981
17Y000075	JCT0200	MazEF__MazE	3.7e-07	27200	0.938	0.915		DAR1835_contig_8	JCT0058_contig_8	RM_type_I	0.997	Specificity_I_00114	0.993
17Y000075	JCT0200	MazEF__MazF	3.9e-12	43100	0.856	0.875		DAR1835_contig_8	JCT0058_contig_8	RM_type_I	0.915	MTase_I_00005	0.564
17Y000436	JCT0206	cas1_I_II_III_IV_V_VI_5	2e-96	319400	0.996	0.920		DAR1835_contig_8	JCT0058_contig_8	RM_type_I	0.997	REase_I_00009	0.994
17Y000436	JCT0206	cas2_I_II_III_IV_V_VI_1	2e-27	92400	0.989	0.941		DAR1888_contig_1	JCT0059_contig_1	PDC-S06	0.994	PDC-S06_WP_106028275.1	0.993
17Y000436	JCT0206	cas10_III-A_1	7.6e-214	709000	0.998	0.845		DAR1888_contig_3	JCT0059_contig_3	PD-T4-6	0.72	PD-T4-6_WP_011718859.1	0.865
17Y000436	JCT0206	csm2gr11_III-A_1	5.3e-26	88400	1000	0.681		DAR1888_contig_3	JCT0059_contig_3	AbiD	0.801	AbiD	0.848
17Y000436	JCT0206	csm3gr7_III-A_1	6.3e-84	278100	0.991	0.958		DAR1888_contig_3	JCT0059_contig_3	RM_type_I	0.996	REase_I_00001	0.992
17Y000436	JCT0206	csm4gr5_III-A_3	4e-51	171100	0.971	0.990		DAR1888_contig_3	JCT0059_contig_3	RM_type_I	0.601	Specificity_I_00113	0.641
17Y000436	JCT0206	csm5gr7_III-A_4	2.5e-12	43500	0.471	0.535		DAR1888_contig_3	JCT0059_contig_3	RM_type_I	0.99	MTase_I_00002	0.535
17Y000436	JCT0206	csm6_III_2	2.4e-171	566400	1000	0.855		DAR1888_contig_3	JCT0059_contig_3	PDC-S61	0.992	PDC-S61_WP_206767125.1	0.984
17Y000436	JCT0206	cas6_I_II_III_IV_V_VI_7	6.1e-28	95600	0.990	0.820		DAR1888_contig_3	JCT0059_contig_3	ppl	0.913	Ppl_00001	0.908
17Y000436	JCT0206	Abi2__Abi_2	3.6e-27	92800	0.983	0.555		DAR1888_contig_3	JCT0059_contig_3	PDC-S07	0.962	PDC-S07_WP_110056698.1	0.941
17Y000436	JCT0206	Nhi__Nhi	4.5e-173	573200	0.998	0.807		DAR1888_contig_3	JCT0059_contig_3	RM_type_IV	0.999	mREase_IV_00004	0.998
17Y000436	JCT0206	RloC__RloC	1.4e-94	315200	0.974	0.902		NCIMB 9992_contig_66	JCT0085_contig_66	PD-T4-6	0.72	PD-T4-6_WP_011718859.1	0.865
17Y000436	JCT0206	AbiJ__AbiJ	4e-11	39800	0.613	0.695		NCIMB 8558_contig_32	JCT0087_contig_32	RM_type_II	0.992	REase_II_00155	0.676
17Y000436	JCT0206	RM__Type_I_REases	8.3e-192	637100	0.930	0.974		NCIMB 8558_contig_32	JCT0087_contig_32	RM_type_II	0.964	MTase_II_00115	0.983
17Y000436	JCT0206	RM__Type_I_MTases	7e-180	596300	0.992	0.981		NCIMB 8558_contig_49	JCT0087_contig_49	SEFIR	0.941	SEFIR__bSEFIR	0.794
17Y000436	JCT0206	RM__Type_I_S	1.1e-24	84400	0.432	0.816		NCIMB 8558_contig_7	JCT0087_contig_7	PD-T4-6	0.72	PD-T4-6_WP_011718859.1	0.865
17Y000436	JCT0206	SEFIR__bSEFIR	3.1e-66	221700	0.845	0.993		NCIMB 11536_contig_7	JCT0088_contig_7	PDC-S07	0.962	PDC-S07_WP_110056698.1	0.941
17Y001215	JCT0207	RloC__RloC	5.4e-87	290200	0.894	0.899		17Y000025_contig_111	JCT0192_contig_111	PDC-S61	0.992	PDC-S61_WP_206767125.1	0.984
17Y001215	JCT0207	RM__Type_I_REases	2.2e-255	847600	0.993	0.979		17Y000025_contig_27	JCT0192_contig_27	PD-T4-6	0.72	PD-T4-6_WP_011718859.1	0.865
17Y001215	JCT0207	RM__Type_I_S	3.4e-48	161200	0.573	0.967		17Y000025_contig_42	JCT0192_contig_42	PDC-S06	0.997	PDC-S06_WP_106028275.1	0.906
17Y001215	JCT0207	RM__Type_I_MTases	2.9e-181	600900	0.980	0.988		17Y000025_contig_54	JCT0192_contig_54	RM_type_I	0.996	REase_I_00001	0.992
17Y001215	JCT0207	CBASS__Cyclase_new	3.9e-22	75700	0.761	0.863		17Y000025_contig_54	JCT0192_contig_54	RM_type_I	0.81	Specificity_I_00113	0.773
17Y001215	JCT0207	CBASS__Effector_2TM_S_2TMBeta	7.7e-27	91200	0.978	0.906		17Y000025_contig_54	JCT0192_contig_54	RM_type_I	0.99	MTase_I_00002	0.535
17Y000445	JCT0209	RM_Type_IIG__Type_IIG	1.3e-216	719000	0.697	0.979		17Y000025_contig_8	JCT0192_contig_8	RM_type_IV	0.999	mREase_IV_00004	0.998
17Y000445	JCT0209	RM_Type_IIG__Type_IIG	1.3e-216	719000	0.697	0.979		17Y000025_contig_8	JCT0192_contig_8	PDC-S07	0.962	PDC-S07_WP_110056698.1	0.941
17Y000445	JCT0209	RM_Type_II__Type_II_MTases	9.7e-197	650900	1085	0.959		17Y000025_contig_94	JCT0192_contig_94	RM_type_I	0.996	REase_I_00001	0.992
17Y000445	JCT0209	RM_Type_II__Type_II_REases	9.9e-70	233100	1954	0.994		17Y000025_contig_94	JCT0192_contig_94	RM_type_I	0.997	Specificity_I_00048	0.998
17Y000445	JCT0209	AbiK__AbiK	4.5e-207	686600	0.993	0.986		17Y000025_contig_94	JCT0192_contig_94	RM_type_I	0.994	MTase_I_00002	0.538
17Y000426	JCT0210	Abi2__Abi_2	3.7e-27	92800	0.983	0.555		17Y001110_contig_1	JCT0193_contig_1	PD-T4-6	0.72	PD-T4-6_WP_011718859.1	0.865
17Y000426	JCT0210	AbiH__AbiH	6.7e-20	69200	0.821	0.759		17Y001110_contig_18	JCT0193_contig_18	PDC-S07	0.977	PDC-S07_WP_110056698.1	0.941
17Y000426	JCT0210	RM_Type_II__Type_II_REases	9.9e-25	85200	1168	0.966		17Y001110_contig_3	JCT0193_contig_3	AbiD	0.801	AbiD	0.848
17Y000426	JCT0210	RM_Type_II__Type_II_MTases	3.4e-07	26900	0.582	0.716		17Y001110_contig_40	JCT0193_contig_40	AbiQ	0.863	AbiQ	0.981
17Y000426	JCT0210	RM_Type_II__Type_II_MTases	2.4e-106	353100	0.975	0.988		17Y001219_contig_22	JCT0194_contig_22	AbiD	0.801	AbiD	0.848
17Y000426	JCT0210	AbiK__AbiK	4.4e-207	686600	0.993	0.986		17Y001219_contig_28	JCT0194_contig_28	PDC-S07	0.962	PDC-S07_WP_110056698.1	0.941
17Y000418	JCT0211	Abi2__Abi_2	3.6e-27	92800	0.983	0.555		17Y001219_contig_28	JCT0194_contig_28	RM_type_IV	0.999	mREase_IV_00004	0.998
17Y000418	JCT0211	Gabija__GajB_1	2.2e-84	281000	0.933	0.967		17Y001219_contig_52	JCT0194_contig_52	PDC-S61	0.992	PDC-S61_WP_206767125.1	0.984
17Y000418	JCT0211	Gabija__GajA	1.7e-125	417200	0.989	1000		17Y001219_contig_59	JCT0194_contig_59	AbiG	0.847	AbiGii	0.862
17Y000418	JCT0211	RM_Type_II__Type_II_MTases	9.1e-197	650900	1085	0.959		17Y001219_contig_59	JCT0194_contig_59	AbiG	0.97	AbiGi	0.981
17Y000418	JCT0211	RM_Type_II__Type_II_REases	9.3e-70	233100	1954	0.994		17Y001219_contig_59	JCT0194_contig_59	RM_type_I	0.99	MTase_I_00002	0.535
17Y000399	JCT0212	Abi2__Abi_2	3.6e-27	92800	0.983	0.555		17Y001219_contig_59	JCT0194_contig_59	RM_type_I	0.998	Specificity_I_00113	0.998
17Y000399	JCT0212	AbiQ__AbiQ	1.4e-21	74000	0.526	0.959		17Y001219_contig_59	JCT0194_contig_59	RM_type_I	0.996	REase_I_00001	0.992
17Y000403	JCT0213	AbiQ__AbiQ	7.5e-37	123800	0.930	0.858		17Y001219_contig_6	JCT0194_contig_6	RM_type_I	0.998	Specificity_I_00114	0.993
17Y000403	JCT0213	Abi2__Abi_2	4e-27	92800	0.983	0.555		17Y001219_contig_6	JCT0194_contig_6	RM_type_I	0.915	MTase_I_00005	0.564
17Y000411	JCT0214	RM_Type_II__Type_II_REases	4.8e-70	234100	1954	0.994		17Y001219_contig_6	JCT0194_contig_6	RM_type_I	0.997	REase_I_00009	0.994
17Y000411	JCT0214	RM_Type_II__Type_II_MTases	7.8e-197	651200	1085	0.959		17Y001219_contig_8	JCT0194_contig_8	PD-T4-6	0.72	PD-T4-6_WP_011718859.1	0.865
17Y000411	JCT0214	RM__Type_I_REases	1.3e-254	845000	0.993	0.979		17Y001219_contig_99	JCT0194_contig_99	ppl	0.913	Ppl_00001	0.908
17Y000411	JCT0214	RM__Type_I_S	3.4e-48	161200	0.573	0.967		17Y001272_contig_102	JCT0195_contig_102	cas_type_other	0.996	Cas10_IIIa_WP_087192840.1	0.997
17Y000411	JCT0214	RM__Type_I_MTases	2e-181	601400	0.980	0.988		17Y001272_contig_102	JCT0195_contig_102	cas_type_other	0.98	cas2	0.99
17Y000411	JCT0214	CBASS__Cyclase_new	3.9e-22	75700	0.761	0.863		17Y001272_contig_102	JCT0195_contig_102	cas_type_other	0.997	Cas1_IIIa_WP_000655858.1	0.997
17Y000411	JCT0214	CBASS__Effector_2TM_S_2TMBeta	7.9e-27	91100	0.978	0.896		17Y001272_contig_112	JCT0195_contig_112	RM_type_I	0.618	REase_I_00001	0.579
17Y000391	JCT0215	Abi2__Abi_2	3.7e-27	92800	0.983	0.555		17Y001272_contig_112	JCT0195_contig_112	RM_type_I	0.986	Specificity_I_00054	0.953
17Y000391	JCT0215	RM_Type_IIG__Type_IIG	8.8e-223	739100	0.969	0.962		17Y001272_contig_112	JCT0195_contig_112	RM_type_I	0.751	MTase_I_00005	0.523
PS08	JCT0372	MazEF__MazF	4.6e-08	30100	0.730	0.824		17Y001272_contig_159	JCT0195_contig_159	DMS_other	0.996	REase_I_00001	0.992
PS08	JCT0372	MazEF__MazE	1.5e-09	34900	0.963	0.939		17Y001272_contig_159	JCT0195_contig_159	DMS_other	0.948	Specificity_I_00017	0.839
PS08	JCT0372	MazEF__MazF	4.6e-08	30100	0.730	0.824		17Y001272_contig_180	JCT0195_contig_180	cas_type_other	0.756	pfam03787	0.983
PS08	JCT0372	MazEF__MazE	1.5e-09	34900	0.963	0.939		17Y001272_contig_180	JCT0195_contig_180	cas_type_other	0.977	COG1567	0.973
PS08	JCT0372	Gao_Her_DUF__HerA_DUF	2.6e-217	720400	0.993	0.998		17Y001272_contig_180	JCT0195_contig_180	cas_type_other	0.944	cd09684	0.985
PS08	JCT0372	Gao_Her_DUF__DUF4297	3.4e-23	79400	0.982	0.953		17Y001272_contig_218	JCT0195_contig_218	Uzume	0.867	Uzume__UzuA	0.867
PS08	JCT0372	Gao_Her_DUF__HerA_DUF	1.5e-192	638700	0.901	0.996		17Y001272_contig_25	JCT0195_contig_25	AbiD	0.801	AbiD	0.848
PS08	JCT0372	Gao_Her_DUF__DUF4297	3.4e-23	79400	0.982	0.953		17Y000448_contig_1	JCT0196_contig_1	DMS_other	0.951	oMTase_00015	0.964
PS21	JCT0373	AbiD__AbiD	2.5e-45	152400	0.910	0.935		17Y000448_contig_1	JCT0196_contig_1	DMS_other	0.598	DrmD_00013	0.608
PS21	JCT0373	RM_Type_III__Type_III_MTases	2.2e-160	532900	0.983	0.997		17Y000448_contig_1	JCT0196_contig_1	DMS_other	0.498	HEase_00016	0.579
PS21	JCT0373	RM_Type_III__Type_III_REases	0.0	1014200	0.998	0.996		17Y000448_contig_116	JCT0196_contig_116	PDC-S07	0.977	PDC-S07_WP_110056698.1	0.941
PS21	JCT0373	CBASS__Cyclase_II	9.2e-35	117500	0.888	0.637		17Y000448_contig_13	JCT0196_contig_13	AbiD	0.801	AbiD	0.848
PS21	JCT0373	CBASS__Effector_2TM_Sa_NUDIX	5.9e-72	238900	0.995	0.657		17Y000448_contig_4	JCT0196_contig_4	PD-T4-6	0.72	PD-T4-6_WP_011718859.1	0.865
PS21	JCT0373	MazEF__MazE	2e-07	28100	0.938	0.843		17Y000396_contig_1	JCT0198_contig_1	PD-T4-6	0.718	PD-T4-6_WP_011718859.1	0.863
PS21	JCT0373	MazEF__MazF	5.4e-10	36400	0.874	0.893		17Y000396_contig_44	JCT0198_contig_44	DRT_class_I	0.98	AbiK	0.994
PS21	JCT0373	MazEF__MazE	2e-07	28100	0.938	0.843		17Y000396_contig_5	JCT0198_contig_5	AbiD	0.801	AbiD	0.848
PS21	JCT0373	MazEF__MazF	6e-05	20100	0.730	0.875		17Y000396_contig_71	JCT0198_contig_71	RM_type_II	0.938	REase_II_00131	0.956
HS01	JCT0374	RM__Type_I_REases	0.0	1054500	0.979	0.982		17Y000396_contig_71	JCT0198_contig_71	RM_type_II	0.991	MTase_II_00171	0.985
HS01	JCT0374	RM__Type_I_S	3.3e-63	211400	0.557	0.988		17Y000396_contig_71	JCT0198_contig_71	RM_type_II	0.982	MTase_II_00164	0.953
HS01	JCT0374	RM__Type_I_MTases	6e-193	639700	0.932	0.807		17Y000349_contig_15	JCT0199_contig_15	AbiD	0.825	AbiD	0.848
PS25	JCT0375	AbiQ__AbiQ	2.6e-12	43900	0.421	0.950		17Y000349_contig_17	JCT0199_contig_17	RM_type_I	0.618	REase_I_00001	0.579
PS25	JCT0375	AbiQ__AbiQ	2.6e-12	43900	0.421	0.950		17Y000349_contig_17	JCT0199_contig_17	RM_type_I	0.986	Specificity_I_00123	0.919
PS25	JCT0375	RM_Type_IV__Type_IV_REases	4.2e-60	201600	0.983	0.683		17Y000349_contig_17	JCT0199_contig_17	RM_type_I	0.807	MTase_I_00012	0.719
PS25	JCT0375	RM__Type_I_S	7.7e-65	216200	0.575	0.990		17Y000349_contig_17	JCT0199_contig_17	cas_type_III-A	0.997	Cas1_IIIa_WP_000655858.1	0.997
PS25	JCT0375	RM__Type_I_MTases	1.7e-179	595100	0.992	0.981		17Y000349_contig_17	JCT0199_contig_17	cas_type_III-A	0.98	Cas2_IIIa_Cas2_IIIa	0.977
PS25	JCT0375	RM__Type_I_REases	8.8e-191	633800	0.929	0.973		17Y000349_contig_17	JCT0199_contig_17	cas_type_III-A	0.996	Cas10_IIIa_WP_087192840.1	0.997
PS25	JCT0375	MazEF__MazF	5.2e-10	36400	0.874	0.893		17Y000349_contig_17	JCT0199_contig_17	cas_type_III-A	0.681	cas_TM1810_Csm2	0.99
PS25	JCT0375	MazEF__MazE	2e-07	28100	0.938	0.843		17Y000349_contig_17	JCT0199_contig_17	cas_type_III-A	0.944	cd09684	0.985
Q10	JCT0376	cas9_II-A_II-B_II-C_1	3.3e-139	462900	0.992	0.712		17Y000349_contig_17	JCT0199_contig_17	cas_type_III-A	0.977	COG1567	0.973
Q10	JCT0376	cas1_I_II_III_IV_V_VI_5	1.6e-82	274000	1000	0.910		17Y000349_contig_17	JCT0199_contig_17	cas_type_III-A	0.756	pfam03787	0.983
Q10	JCT0376	cas2_I_II_III_IV_V_VI_6	7.9e-36	120000	0.879	1000		17Y000349_contig_17	JCT0199_contig_17	cas_type_III-A	0.853	cas_csm6	0.997
Q10	JCT0376	csn2_II-A_10	1.1e-141	469000	0.988	1000		17Y000349_contig_17	JCT0199_contig_17	cas_type_III-A	0.988	Cas6_IIIa_WP_087192841.1	0.992
Q10	JCT0376	AbiQ__AbiQ	7.5e-37	123800	0.930	0.858		17Y000349_contig_17	JCT0199_contig_17	Uzume	0.867	Uzume__UzuA	0.867
Q10	JCT0376	RloC__RloC	2.5e-94	314600	0.974	0.902		17Y000349_contig_2	JCT0199_contig_2	PD-T4-6	0.72	PD-T4-6_WP_011718859.1	0.865
Q10	JCT0376	Abi2__Abi_2	5.7e-29	98900	0.989	0.614		17Y000349_contig_212	JCT0199_contig_212	AbiQ	0.863	AbiQ	0.981
Q10	JCT0376	PD-Lambda-1__PD-Lambda-1	2.3e-141	469100	0.867	0.805		17Y000349_contig_7	JCT0199_contig_7	PDC-S07	0.977	PDC-S07_WP_110056698.1	0.941
Q8	JCT0377	AbiR__AbiRa	1.3e-52	176400	0.971	0.810		17Y000349_contig_79	JCT0199_contig_79	RM_type_I	0.99	MTase_I_00002	0.535
Q8	JCT0377	AbiR__AbiRb	2.3e-126	419000	0.993	0.973		17Y000349_contig_79	JCT0199_contig_79	RM_type_I	0.998	Specificity_I_00113	0.998
Q8	JCT0377	AbiR__AbiRc	7.8e-197	653100	0.705	0.966		17Y000349_contig_79	JCT0199_contig_79	RM_type_I	0.996	REase_I_00001	0.992
Q8	JCT0377	RM__Type_I_REases	3.2e-192	638600	0.930	0.974		17Y000436_contig_10	JCT0206_contig_10	ppl	0.913	Ppl_00001	0.908
Q8	JCT0377	RM__Type_I_MTases	7.6e-181	599500	0.992	0.981		17Y000436_contig_12	JCT0206_contig_12	PDC-S07	0.977	PDC-S07_WP_110056698.1	0.941
Q8	JCT0377	RM__Type_I_S	6.8e-50	167200	0.557	0.952		17Y000436_contig_12	JCT0206_contig_12	RM_type_IV	0.999	mREase_IV_00004	0.998
Q8	JCT0377	MazEF__MazE	5.2e-08	30000	0.938	0.915		17Y000436_contig_13	JCT0206_contig_13	Uzume	0.932	Uzume__UzuA	0.867
Q8	JCT0377	MazEF__MazF	3.4e-12	43400	0.856	0.875		17Y000436_contig_2	JCT0206_contig_2	AbiD	0.801	AbiD	0.848
Q8	JCT0377	MazEF__MazE	5.2e-08	30000	0.938	0.915		17Y000436_contig_31	JCT0206_contig_31	SEFIR	0.991	SEFIR__bSEFIR	0.842
Q8	JCT0377	MazEF__MazF	1e-05	22600	0.559	0.823		17Y000436_contig_31	JCT0206_contig_31	AbiO-Nhi_family	0.794	Nhi	0.994
Q17	JCT0378	RM__Type_I_S	1.2e-27	94000	0.538	0.954		17Y000436_contig_31	JCT0206_contig_31	RM_type_I	0.997	REase_I_00009	0.994
Q17	JCT0378	RM__Type_I_MTases	2.5e-180	597800	0.992	0.979		17Y000436_contig_31	JCT0206_contig_31	RM_type_I	0.915	MTase_I_00005	0.564
Q17	JCT0378	RM__Type_I_REases	1.7e-191	636100	0.930	0.974		17Y000436_contig_31	JCT0206_contig_31	RM_type_I	0.997	Specificity_I_00114	0.993
Q17	JCT0378	Pycsar__AG_cyclase	8.5e-49	163500	0.792	0.908		17Y000436_contig_31	JCT0206_contig_31	cas_type_III-A	0.997	Cas1_IIIa_WP_000655858.1	0.997
Q17	JCT0378	CBASS__2TM_5	9.3e-26	87500	0.913	0.904		17Y000436_contig_31	JCT0206_contig_31	cas_type_III-A	0.98	Cas2_IIIa_Cas2_IIIa	0.977
CCARM 3A673	JCT0400	AbiH__AbiH	1.9e-28	97400	0.878	0.972		17Y000436_contig_31	JCT0206_contig_31	cas_type_III-A	0.996	Cas10_IIIa_WP_087192840.1	0.997
CCARM 3A673	JCT0400	Stk2__Stk2	7.2e-261	863300	0.998	0.996		17Y000436_contig_31	JCT0206_contig_31	cas_type_III-A	0.681	cas_TM1810_Csm2	0.99
CCARM 3A673	JCT0400	RloC__RloC	2.6e-94	314600	0.974	0.902		17Y000436_contig_31	JCT0206_contig_31	cas_type_III-A	0.944	cd09684	0.985
CCARM 3A673	JCT0400	AbiP2__AbiP2	1e-124	414200	0.594	0.980		17Y000436_contig_31	JCT0206_contig_31	cas_type_III-A	0.97	cas5_csm4	0.987
CCARM 3A673	JCT0400	RM__Type_I_REases	1.3e-129	431500	0.418	0.985		17Y000436_contig_31	JCT0206_contig_31	cas_type_III-A	0.756	pfam03787	0.983
CCARM 3A673	JCT0400	RM__Type_I_MTases	1.6e-134	446800	0.666	0.997		17Y000436_contig_31	JCT0206_contig_31	cas_type_III-A	0.853	cas_csm6	0.997
CCARM 3A673	JCT0400	RM__Type_I_MTases	8.2e-181	599600	0.979	0.986		17Y000436_contig_31	JCT0206_contig_31	cas_type_III-A	0.988	Cas6_IIIa_WP_087192841.1	0.992
CCARM 3A673	JCT0400	RM__Type_I_S	5.7e-67	223900	0.472	0.970		17Y000436_contig_41	JCT0206_contig_41	PDC-S06	0.994	PDC-S06_WP_106028275.1	0.993
CCARM 3A673	JCT0400	RM__Type_I_REases	1.8e-256	851400	0.993	0.979		17Y000436_contig_89	JCT0206_contig_89	PDC-S50	0.992	PDC-S50_WP_014253608.1	0.974
CCARM 3A673	JCT0400	RM_Type_IIG__Type_IIG	4.3e-257	852800	1000	0.998		17Y001215_contig_1	JCT0207_contig_1	PD-T4-6	0.72	PD-T4-6_WP_011718859.1	0.865
CCARM 3A673	JCT0400	Bunzi__BnzB	3.2e-134	445900	0.685	0.984		17Y001215_contig_17	JCT0207_contig_17	PDC-S61	0.992	PDC-S61_WP_206767125.1	0.984
CCARM 3A673	JCT0400	Bunzi__BnzA	1.3e-104	347900	0.636	0.968		17Y001215_contig_27	JCT0207_contig_27	RM_type_I	0.996	REase_I_00001	0.992
CCARM 3A673	JCT0400	CBASS__Effector_2TM_S_2TMBeta	7e-27	91500	0.978	0.906		17Y001215_contig_27	JCT0207_contig_27	RM_type_I	0.997	Specificity_I_00048	0.998
CCARM 3A673	JCT0400	CBASS__Cyclase_new	4.5e-22	75700	0.761	0.863		17Y001215_contig_27	JCT0207_contig_27	RM_type_I	0.994	MTase_I_00002	0.538
CCARM 3A673	JCT0400	MazEF__MazF	5.1e-12	43000	0.829	0.848		17Y001215_contig_27	JCT0207_contig_27	cbass_type_I	0.984	Cyclase_00041	0.986
CCARM 3A673	JCT0400	MazEF__MazE	4.1e-07	27200	0.938	0.915		17Y001215_contig_27	JCT0207_contig_27	cbass_type_I	0.983	Effector_00021	0.984
CCARM 3A593	JCT0401	Stk2__Stk2	6.7e-261	863300	0.998	0.996		17Y001215_contig_33	JCT0207_contig_33	PDC-S06	0.997	PDC-S06_WP_106028275.1	0.906
CCARM 3A593	JCT0401	AbiH__AbiH	1.4e-35	120700	0.989	0.846		17Y001215_contig_6	JCT0207_contig_6	PDC-S07	0.962	PDC-S07_WP_110056698.1	0.941
CCARM 3A593	JCT0401	AbiP2__AbiP2	2.7e-179	594200	0.988	0.990		17Y001215_contig_6	JCT0207_contig_6	RM_type_IV	0.999	mREase_IV_00004	0.998
CCARM 3A593	JCT0401	RM__Type_I_MTases	6.6e-181	599800	0.979	0.986		17Y000445_contig_1	JCT0209_contig_1	DMS_other	0.797	Specificity_II_00002	0.789
CCARM 3A593	JCT0401	RM__Type_I_S	2.8e-59	197900	0.577	0.980		17Y000445_contig_1	JCT0209_contig_1	RM_type_IIG	0.994	REase_MTase_IIG_00007	0.989
CCARM 3A593	JCT0401	RM__Type_I_REases	2.9e-255	847200	0.993	0.979		17Y000445_contig_1	JCT0209_contig_1	DMS_other	0.797	Specificity_II_00002	0.789
CCARM 3A593	JCT0401	Bunzi__BnzA	3.8e-170	564100	0.985	0.897		17Y000445_contig_1	JCT0209_contig_1	RM_type_IIG	0.994	REase_MTase_IIG_00007	0.989
CCARM 3A593	JCT0401	Bunzi__BnzB	9e-166	549900	0.996	0.991		17Y000445_contig_134	JCT0209_contig_134	PDC-S61	0.992	PDC-S61_WP_206767125.1	0.984
CCARM 3A686	JCT0402	csn2_II-A_10	1.2e-141	469000	0.988	1000		17Y000445_contig_24	JCT0209_contig_24	RM_type_II	0.964	MTase_II_00115	0.983
CCARM 3A686	JCT0402	cas2_I_II_III_IV_V_VI_6	8.6e-36	120000	0.879	1000		17Y000445_contig_24	JCT0209_contig_24	RM_type_II	0.982	REase_II_00155	0.954
CCARM 3A686	JCT0402	cas1_I_II_III_IV_V_VI_5	6.9e-82	272000	1000	0.910		17Y000445_contig_28	JCT0209_contig_28	DRT_class_I	0.98	AbiK	0.994
CCARM 3A686	JCT0402	cas9_II-A_II-B_II-C_1	3.6e-139	462900	0.992	0.712		17Y000445_contig_6	JCT0209_contig_6	PD-T4-6	0.72	PD-T4-6_WP_011718859.1	0.865
CCARM 3A686	JCT0402	RM__Type_I_MTases	3e-112	373400	0.523	0.957		17Y000426_contig_1	JCT0210_contig_1	AbiD	0.801	AbiD	0.848
CCARM 3A686	JCT0402	RM__Type_I_REases	6.6e-161	535100	0.509	0.972		17Y000426_contig_3	JCT0210_contig_3	PD-T4-6	0.72	PD-T4-6_WP_011718859.1	0.865
CCARM 3A686	JCT0402	MazEF__MazE	1.1e-07	29100	0.938	0.915		17Y000426_contig_43	JCT0210_contig_43	DRT_class_I	0.98	AbiK	0.994
CCARM 3A686	JCT0402	MazEF__MazF	3.8e-12	43400	0.856	0.875		17Y000426_contig_9	JCT0210_contig_9	RM_type_II	0.938	REase_II_00131	0.956
CCARM 3A616	JCT0403	Gabija__GajB_1	2.3e-84	281000	0.933	0.967		17Y000426_contig_9	JCT0210_contig_9	RM_type_II	0.991	MTase_II_00171	0.985
CCARM 3A616	JCT0403	Gabija__GajA	1.8e-125	417200	0.989	1000		17Y000426_contig_9	JCT0210_contig_9	RM_type_II	0.982	MTase_II_00164	0.953
CCARM 3A616	JCT0403	RM__Type_I_REases	1.6e-140	467400	0.623	0.968		17Y000418_contig_1	JCT0211_contig_1	PD-T4-6	0.72	PD-T4-6_WP_011718859.1	0.865
CCARM 3A616	JCT0403	RM__Type_I_S	7.2e-57	190500	0.473	0.971		17Y000418_contig_14	JCT0211_contig_14	AbiD	0.801	AbiD	0.848
CCARM 3A616	JCT0403	RM__Type_I_MTases	1.6e-180	598500	0.979	0.986		17Y000418_contig_25	JCT0211_contig_25	RM_type_II	0.964	MTase_II_00115	0.983
CCARM 3A616	JCT0403	RM__Type_I_MTases	6.6e-181	599700	0.979	0.986		17Y000418_contig_25	JCT0211_contig_25	RM_type_II	0.982	REase_II_00155	0.954
CCARM 3A616	JCT0403	RM__Type_I_S	4.1e-54	181400	0.473	0.972		17Y000418_contig_28	JCT0211_contig_28	DMS_other	0.99	MTase_I_00002	0.535
CCARM 3A616	JCT0403	RM__Type_I_REases	3e-255	847200	0.993	0.979		17Y000418_contig_28	JCT0211_contig_28	DMS_other	0.998	Specificity_I_00113	0.998
CCARM 3A600	JCT0404	CBASS__Cyclase_II	7.6e-35	117600	0.888	0.637		17Y000418_contig_40	JCT0211_contig_40	gabija	0.995	GajB_00017	0.986
CCARM 3A600	JCT0404	CBASS__Effector_2TM_Sa_NUDIX	6.7e-72	238600	0.995	0.657		17Y000418_contig_40	JCT0211_contig_40	gabija	0.999	GajA_00009	0.996
								17Y000418_contig_40	JCT0211_contig_40	DMS_other	0.99	MTase_I_00002	0.535
								17Y000418_contig_40	JCT0211_contig_40	DMS_other	0.998	Specificity_I_00113	0.998
								17Y000399_contig_2	JCT0212_contig_2	PD-T4-6	0.72	PD-T4-6_WP_011718859.1	0.865
								17Y000399_contig_7	JCT0212_contig_7	PDC-S07	0.977	PDC-S07_WP_110056698.1	0.941
								17Y000399_contig_8	JCT0212_contig_8	AbiD	0.801	AbiD	0.848
								17Y000403_contig_1	JCT0213_contig_1	AbiQ	0.863	AbiQ	0.981
								17Y000403_contig_1	JCT0213_contig_1	PDC-S61	0.992	PDC-S61_WP_206767125.1	0.984
								17Y000403_contig_1	JCT0213_contig_1	ppl	0.913	Ppl_00001	0.908
								17Y000403_contig_1	JCT0213_contig_1	PDC-S07	0.962	PDC-S07_WP_110056698.1	0.941
								17Y000403_contig_1	JCT0213_contig_1	RM_type_IV	0.999	mREase_IV_00004	0.998
								17Y000403_contig_1	JCT0213_contig_1	PD-T4-6	0.72	PD-T4-6_WP_011718859.1	0.865
								17Y000403_contig_1	JCT0213_contig_1	AbiD	0.801	AbiD	0.848
								17Y000411_contig_135	JCT0214_contig_135	cbass_type_I	0.984	Cyclase_00041	0.986
								17Y000411_contig_135	JCT0214_contig_135	cbass_type_I	0.973	Effector_00021	0.984
								17Y000411_contig_2	JCT0214_contig_2	RM_type_II	0.982	REase_II_00155	0.954
								17Y000411_contig_2	JCT0214_contig_2	RM_type_II	0.964	MTase_II_00115	0.983
								17Y000411_contig_95	JCT0214_contig_95	RM_type_I	0.996	REase_I_00001	0.992
								17Y000411_contig_95	JCT0214_contig_95	RM_type_I	0.997	Specificity_I_00048	0.998
								17Y000411_contig_95	JCT0214_contig_95	RM_type_I	0.994	MTase_I_00002	0.538
								17Y000391_contig_1	JCT0215_contig_1	PD-T4-6	0.72	PD-T4-6_WP_011718859.1	0.865
								17Y000391_contig_12	JCT0215_contig_12	RM_type_IIG	0.977	REase_MTase_IIG_00003	0.988
								17Y000391_contig_18	JCT0215_contig_18	AbiD	0.801	AbiD	0.848
								17Y000391_contig_5	JCT0215_contig_5	RM_type_IV	0.999	mREase_IV_00004	0.998
								17Y000391_contig_5	JCT0215_contig_5	PDC-S07	0.977	PDC-S07_WP_110056698.1	0.941
								17Y001232_contig_2	JCT0216_contig_2	PD-T4-6	0.72	PD-T4-6_WP_011718859.1	0.865
								17Y001232_contig_58	JCT0216_contig_58	PDC-S07	0.962	PDC-S07_WP_110056698.1	0.941
								PS21_contig_1	JCT0373_contig_1	AbiD	0.882	AbiD	0.935
								PS21_contig_1	JCT0373_contig_1	cbass_type_I	0.993	Cyclase_00018	0.996
								PS21_contig_1	JCT0373_contig_1	cbass_type_I	0.974	Effector_00005	0.997
								PS21_contig_1	JCT0373_contig_1	RM_type_III	0.715	MTase_III_00012	0.998
								PS21_contig_1	JCT0373_contig_1	RM_type_III	0.995	REase_III_00003	0.994
								PS21_contig_1	JCT0373_contig_1	Uzume	0.874	Uzume__UzuA	0.874
								PS21_contig_1	JCT0373_contig_1	PDC-S07	0.962	PDC-S07_WP_110056698.1	0.941
								PS21_contig_1	JCT0373_contig_1	RM_type_IV	0.999	mREase_IV_00004	0.998
								HS01_contig_1	JCT0374_contig_1	RM_type_I	0.629	REase_I_00001	0.59
								HS01_contig_1	JCT0374_contig_1	RM_type_I	0.988	Specificity_I_00123	0.919
								HS01_contig_1	JCT0374_contig_1	RM_type_I	0.807	MTase_I_00012	0.719
								HS01_contig_1	JCT0374_contig_1	PDC-S07	0.962	PDC-S07_WP_110056698.1	0.941
								HS01_contig_1	JCT0374_contig_1	RM_type_IV	0.999	mREase_IV_00004	0.998
								PS25_contig_3	JCT0375_contig_3	RM_type_IV	0.999	mREase_IV_00004	0.998
								PS25_contig_3	JCT0375_contig_3	PDC-S07	0.962	PDC-S07_WP_110056698.1	0.941
								PS25_contig_3	JCT0375_contig_3	Uzume	0.877	Uzume__UzuA	0.878
								PS25_contig_3	JCT0375_contig_3	RM_type_I	0.998	Specificity_I_00114	0.993
								PS25_contig_3	JCT0375_contig_3	RM_type_I	0.915	MTase_I_00005	0.564
								PS25_contig_3	JCT0375_contig_3	RM_type_I	0.997	REase_I_00009	0.994
								Q10_contig_2	JCT0376_contig_2	AbiQ	0.863	AbiQ	0.981
								Q10_contig_3	JCT0376_contig_3	PD-Lambda-1	0.775	PD-Lambda-1_WP_005960421.1	0.853
								Q10_contig_3	JCT0376_contig_3	cas_type_II-A	0.69	cd09643	0.973
								Q10_contig_3	JCT0376_contig_3	cas_type_II-A	0.97	Cas1_II_WP_078484493.1	0.818
								Q10_contig_3	JCT0376_contig_3	cas_type_II-A	0.961	Cas2_II_WP_167337171.1	0.686
								Q10_contig_3	JCT0376_contig_3	cas_type_II-A	0.994	Csn2_WP_060552029.1	0.991
								Q10_contig_3	JCT0376_contig_3	Uzume	0.87	Uzume__UzuA	0.871
								Q10_contig_3	JCT0376_contig_3	PDC-S06	0.994	PDC-S06_WP_106028275.1	0.993
								Q10_contig_3	JCT0376_contig_3	PDC-S07	0.962	PDC-S07_WP_110056698.1	0.941
								Q10_contig_3	JCT0376_contig_3	RM_type_IV	0.999	mREase_IV_00004	0.998
								Q8_contig_2	JCT0377_contig_2	RM_type_I	0.997	REase_I_00009	0.994
								Q8_contig_2	JCT0377_contig_2	RM_type_I	0.915	MTase_I_00005	0.564
								Q8_contig_2	JCT0377_contig_2	RM_type_I	0.995	Specificity_I_00114	0.99
								Q8_contig_2	JCT0377_contig_2	PDC-S61	0.992	PDC-S61_WP_206767125.1	0.984
								Q8_contig_2	JCT0377_contig_2	PDC-S07	0.962	PDC-S07_WP_110056698.1	0.941
								Q8_contig_2	JCT0377_contig_2	RM_type_IV	0.999	mREase_IV_00004	0.998
								Q17_contig_1	JCT0378_contig_1	PDC-S07	0.962	PDC-S07_WP_110056698.1	0.941
								Q17_contig_1	JCT0378_contig_1	PDC-S61	0.992	PDC-S61_WP_206767125.1	0.984
								Q17_contig_1	JCT0378_contig_1	pycsar_effector	0.976	PycC_CladeC	0.991
								Q17_contig_1	JCT0378_contig_1	pycsar_effector	0.957	Pyc_3TM	0.969
								Q17_contig_1	JCT0378_contig_1	RM_type_I	0.997	Specificity_I_00114	0.998
								Q17_contig_1	JCT0378_contig_1	RM_type_I	0.913	MTase_I_00005	0.564
								Q17_contig_1	JCT0378_contig_1	RM_type_I	0.997	REase_I_00009	0.994
								CCARM 3A673_contig_6	JCT0400_contig_6	DMS_other	0.995	Specificity_I_00113	0.543
								CCARM 3A673_contig_6	JCT0400_contig_6	DMS_other	0.997	MTase_II_00026	0.669
								CCARM 3A673_contig_6	JCT0400_contig_6	Bunzi	0.982	Bunzi__BnzB	0.683
								CCARM 3A673_contig_6	JCT0400_contig_6	Bunzi	0.966	Bunzi__BnzA	0.634
								CCARM 3A673_contig_6	JCT0400_contig_6	Stk2	0.988	Stk2	0.994
								CCARM 3A673_contig_7	JCT0400_contig_7	RM_type_IV	0.999	mREase_IV_00004	0.998
								CCARM 3A673_contig_7	JCT0400_contig_7	PDC-S07	0.962	PDC-S07_WP_110056698.1	0.941
								CCARM 3A673_contig_7	JCT0400_contig_7	PDC-S06	0.994	PDC-S06_WP_106028275.1	0.993
								CCARM 3A673_contig_7	JCT0400_contig_7	PDC-S61	0.992	PDC-S61_WP_206767125.1	0.984
								CCARM 3A673_contig_7	JCT0400_contig_7	cbass_type_I	0.983	Effector_00021	0.984
								CCARM 3A673_contig_7	JCT0400_contig_7	cbass_type_I	0.984	Cyclase_00041	0.986
								CCARM 3A673_contig_7	JCT0400_contig_7	RM_type_I	0.99	MTase_I_00002	0.535
								CCARM 3A673_contig_7	JCT0400_contig_7	RM_type_I	0.97	Specificity_I_00017	0.983
								CCARM 3A673_contig_7	JCT0400_contig_7	RM_type_I	0.996	REase_I_00001	0.992
								CCARM 3A673_contig_7	JCT0400_contig_7	RM_type_IIG	0.997	REase_MTase_IIG_00003	0.991
								CCARM 3A593_contig_1	JCT0401_contig_1	Stk2	0.988	Stk2	0.994
								CCARM 3A593_contig_1	JCT0401_contig_1	Bunzi	0.896	Bunzi__BnzA	0.983
								CCARM 3A593_contig_1	JCT0401_contig_1	Bunzi	0.989	Bunzi__BnzB	0.994
								CCARM 3A593_contig_1	JCT0401_contig_1	DRT_class_I	0.994	drt-AbiP2	0.986
								CCARM 3A593_contig_1	JCT0401_contig_1	RM_type_I	0.988	MTase_I_00002	0.534
								CCARM 3A593_contig_1	JCT0401_contig_1	RM_type_I	0.968	Specificity_I_00017	0.983
								CCARM 3A593_contig_1	JCT0401_contig_1	RM_type_I	0.996	REase_I_00001	0.992
								CCARM 3A593_contig_11	JCT0401_contig_11	ppl	0.913	Ppl_00001	0.908
								CCARM 3A593_contig_12	JCT0401_contig_12	PDC-S07	0.962	PDC-S07_WP_110056698.1	0.941
								CCARM 3A593_contig_12	JCT0401_contig_12	RM_type_IV	0.999	mREase_IV_00004	0.998
								CCARM 3A686_contig_2	JCT0402_contig_2	cbass_type_I	0.96	Effector_00021	0.395
								CCARM 3A686_contig_2	JCT0402_contig_2	cbass_type_I	0.972	Cyclase_00041	0.397
								CCARM 3A686_contig_5	JCT0402_contig_5	RM_type_IV	0.999	mREase_IV_00004	0.998
								CCARM 3A686_contig_5	JCT0402_contig_5	PDC-S07	0.962	PDC-S07_WP_110056698.1	0.941
								CCARM 3A686_contig_5	JCT0402_contig_5	PDC-S61	0.992	PDC-S61_WP_206767125.1	0.984
								CCARM 3A686_contig_5	JCT0402_contig_5	cas_type_II-A	0.994	Csn2_WP_060552029.1	0.991
								CCARM 3A686_contig_5	JCT0402_contig_5	cas_type_II-A	0.961	Cas2_II_WP_167337171.1	0.686
								CCARM 3A686_contig_5	JCT0402_contig_5	cas_type_II-A	0.97	Cas1_II_WP_078484493.1	0.818
								CCARM 3A686_contig_5	JCT0402_contig_5	cas_type_II-A	0.69	cd09643	0.973
								CCARM 3A686_contig_5	JCT0402_contig_5	cas_type_II-A	0.87	shah_acc_0037	0.981
								CCARM 3A616_contig_1	JCT0403_contig_1	RM_type_I	0.994	REase_I_00001	0.605
								CCARM 3A616_contig_1	JCT0403_contig_1	RM_type_I	0.998	Specificity_I_00113	0.998
								CCARM 3A616_contig_1	JCT0403_contig_1	RM_type_I	0.986	MTase_I_00002	0.533
								CCARM 3A616_contig_1	JCT0403_contig_1	gabija	0.995	GajB_00017	0.986
								CCARM 3A616_contig_1	JCT0403_contig_1	gabija	0.999	GajA_00009	0.996
								CCARM 3A616_contig_1	JCT0403_contig_1	RM_type_I	0.99	MTase_I_00002	0.535
								CCARM 3A616_contig_1	JCT0403_contig_1	RM_type_I	0.998	Specificity_I_00113	0.998
								CCARM 3A616_contig_1	JCT0403_contig_1	RM_type_I	0.996	REase_I_00001	0.992
								CCARM 3A616_contig_1	JCT0403_contig_1	Uzume	0.877	Uzume__UzuA	0.878
								CCARM 3A616_contig_1	JCT0403_contig_1	PDC-S07	0.962	PDC-S07_WP_110056698.1	0.941
								CCARM 3A616_contig_1	JCT0403_contig_1	RM_type_IV	0.999	mREase_IV_00004	0.998
								CCARM 3A600_contig_1	JCT0404_contig_1	cbass_type_I	0.993	Cyclase_00018	0.996
								CCARM 3A600_contig_1	JCT0404_contig_1	cbass_type_I	0.971	Effector_00005	0.993
								CCARM 3A600_contig_1	JCT0404_contig_1	PDC-S07	0.962	PDC-S07_WP_110056698.1	0.941
								CCARM 3A600_contig_1	JCT0404_contig_1	RM_type_IV	0.999	mREase_IV_00004	0.998
